# Supplementary material for: Benchmark of Open‐Access Star‐Allele Callers to Accurately Assess Haplotypes and Phenotypes in Pharmacogenetic Studies
Source: Clin Pharmacol Ther. 2026 Jun 18;120(2):520–30. doi: 10.1002/cpt.70365 (PMC13339515; doi:10.1002/cpt.70365)
Supplement: Supplementary file 2 — Table S1. [file CPT-120-520-s001.xlsx]

## Sheet: Notes
Supplementary Tables
Table S1:	Inclusion and exclusion criteria of star-allele callers identified in the literature.
Table S2:	Table of each tool’s capability to call VIP genes.
Table S3:	Star alleles identified by each caller for each type of data per individual.
Table S4:	Count of misidentified star-alleles per gene and per AMP tier using WGS data.
Table S5:	McNemar test for difference in concordance between tools for star-allele calling across all genes considered when using WGS data.
Table S6:	Table of identified DPYD haplotypes in the full 1KGP dataset (n=3202) for each tool.
Table S7:	McNemar test for difference in concordance between data types across all genes considered.
Table S8:	Two-sided permutation test of difference in concordance between each continental population of the 1000 Genomes.
Table S9:	Star alleles identified by each caller for CYP2D6 per individual.
Table S10:	McNemar test for difference in concordance between tools for CYP2D6 star-allele calling.
Table S11:	Accuracy of star-allele callers with the GeT-RM consensus with and without recharacterizations from van der Maas et al, for diplotypes.

## Sheet: Table S1
Table S1: Inclusion and exclusion criteria of star-allele callers identified in the literature.
name	doi	call multiple genes ?	handle genotyping data ?	is freely available ?	is actively maintained ?	other problem ?
PharmCAT	10.1002/cpt.928	yes	yes	yes	yes
ursaPGx	10.3389/fbinf.2024.1351620	yes	yes	yes	yes
PyPGx	10.1371/journal.pone.0272129	yes	yes	yes	yes
Aldy	10.1101/gr.277075.122	yes	no (vcf possible but not encouraged by the authors)	not for commercial businesses	yes
StellarPGx	10.1002/cpt.2173	yes	no	yes	yes
Cyrius	10.1038/s41397-020-00205-5	no (CYP2D6 only)	no	yes	yes
BCyrius	10.1002/prp2.70065	no (CYP2D6 only)	no	yes	yes
Stargazer	10.1038/s41436-018-0054-0	yes	yes	not for commercial businesses	yes	superseded by PyPGx
Astrolabe	10.1038/npjgenmed.2015.7	yes	yes	yes	no (2021)	Astrolabe is no longer maintained and distributed by Chidren's Mercy research institute (https://www.childrensmercy.org/childrens-mercy-research-institute/research-areas/genomic-medicine-center/data-and-software-resources/)
PGxPOP	10.1002/cpt.2122	yes	yes	yes	no (2020)
asterix	10.1016/j.ajhg.2025.03.003	yes	yes	yes	yes	crucial backbone of included variant based on european frequencies and thus doesn't include other population-specific variants
starPhase	10.1101/2024.12.10.627527	yes	no	yes	yes
PharmVIP	10.3390/jpm11111230	yes	yes	yes	no (2020)
PharmKU	10.3390/jpm11030210	yes	yes	yes	no information	web-based service that rely on stargazer
ePGA	10.1371/journal.pone.0162801	yes	yes	yes	no
Cypiripi	10.1093/bioinformatics/btv232	no (CYP2D6 only)	no	yes	no (2015)
TAS-LRS	10.1038/s41598-025-22941-z	yes	no	yes	yes
Panno	10.3389/fphar.2023.1008330	yes	no	yes	no (2023)
ctyper	10.1038/s41588-025-02346-4	no (CYP2D6 only)	no	yes	yes
DRAGEN	10.1038/s41587-024-02382-1	yes	yes	no	yes
lmPGX	10.1016/ j.jmoldx.2021.12.001	yes	yes	yes	no (2022)
criteria:	reason:
call multiple genes ?	We choose tools that call multiple genes for a larger comparison, and to avoid focusing on CYP2D6 only which is already well studied, but also on other less studied pharmacogenes that are important nonetheless.
handle genotyping data ?	We want tools that handle genotyping data as it is a more cost-efficient way and a more realistic way of implementing pharmacogenetic guidance in clinical care, compared to NGS.
is freely available ?	We choose tools that are freely available for a better accessibility of pharmacogenetic testing.
is actively maintained ?	We choose tools that had an update in the past two years to avoid any flaws due to outdated star-allele definitions. Star-allele definitions are provided by PharmVar, which is regulary updated (18 times the past year) and thus influence star-allele calling accuracy.

## Sheet: Table S2
Table S2: Table of each tool’s capability to call VIP genes.
VIP genes	Aldy	PyPGx	PharmCAT	ursaPGx
ABCB1	no	yes	no	no
ABCG2	no	yes	yes	no
ACE	no	no	no	no
ADRB1	no	no	no	no
ADRB2	no	yes	no	no
CACNA1S	no	yes	yes	no
CFTR	yes	yes	yes	no
COMT	yes	yes	no	no
CYP2A6	yes	yes	no	yes
CYP2B6	yes	yes	yes	yes
CYP2C19	yes	yes	yes	yes
CYP2C8	yes	yes	no	yes
CYP2C9	yes	yes	yes	yes
CYP2D6	yes	yes	yes (externally)	yes (externally)
CYP3A4	yes	yes	yes	yes
CYP3A5	yes	yes	yes	yes
CYP4F2	yes	yes	yes	yes
DPYD	yes	yes	yes	yes
DRD2	no	yes	no	no
G6PD	yes	yes	yes	no
GSTP1	yes	yes	no	no
HLA-B	no	no	no	no
IFNL3	yes	yes	yes	no
MTHFR	no	yes	no	no
MT-RNR1	no	no	no	no
NAT2	yes	yes	no	yes
NUDT15	yes	yes	yes	yes
RYR1	no	yes	yes	no
SLC19A1	no	no	no	no
SLCO1B1	yes	yes	yes	yes
TPMT	yes	yes	yes	no
TYMS	no	no	no	no
UGT1A1	yes	yes	yes	no
VKORC1	yes	yes	yes	no

## Sheet: Table S3
Table S3: Star alleles identified by each caller for each type of data per individual.
ID	Gene	AMP tier 1/2	AMP tier 1/2	AMP tier 1/2	GSA-MD v3	GSA-MD v3	GSA-MD v3	GSA v4 + ePGx	GSA v4 + ePGx	GSA v4 + ePGx	imputation (GSA-MD v3)	imputation (GSA-MD v3)	imputation (GSA-MD v3)	imputation (low-pass)	imputation (low-pass)	imputation (low-pass)	WGS	WGS	WGS	WGS	WGS	GeT-RM reference
		ursaPGx	PyPGx	PharmCAT	ursaPGx	PyPGx	PharmCAT	ursaPGx	PyPGx	PharmCAT	ursaPGx	PyPGx	PharmCAT	ursaPGx	PyPGx	PharmCAT	ursaPGx	PyPGx	PharmCAT	Aldy	DRAGEN
HG00276	CYP2B6	NA	NA	NA	*1/*2	*1/*2	*1/*2, *1/*10	*1/*2	*1/*2	*1/*2	*1/*2	*1/*2	*1/*2	*1/*2	*1/*2	*1/*2	*1/*2	*1/*2	*1/*2	*2/*4	*2/*4	*2/*4
HG00276	CYP2C19	*1/*1	*1/*1	*1/*1	NA	*38/*38	*1/*1, *1/*38, *38/*38	*1/*1	*1/*1	*1/*1	*1/*1	*1/*1	*1/*1	*1/*1	*1/*1	*1/*1	*1/*1	*1/*1	*1/*1	*1/*1	*1/*1	*1/*1
HG00276	CYP2C9	*1/*2	*1/*2	*1/*2; *1/*35; *1/*61	*1/*2	*1/*2	*1/*2, *1/*61	*1/*2	*1/*2	*1/*2	*1/*61	*1/*61	*1/*61	*1/*61	*1/*61	*1/*61	*1/*2	*1/*2	*1/*2	*1/*2	*1/*2	*1/*2
HG00276	CYP3A4	*1/*1	*1/*1	*1/*1	*1/*2	*1/*2	*1/*2	*1/*2	*1/*2	*1/*2	*1/*2	*1/*2	*1/*2	*1/*2	*1/*2	*1/*2	*1/*2	*1/*2	*1/*2	*1/*2	*1/*2	*1/*2
HG00276	CYP3A5	*3/*3	*3/*3	*3/*3	*3/*3	*3/*3	*3/*3	*3/*3	*3/*3	*3/*3	*3/*3	*3/*3	*3/*3	*3/*3	*3/*3	*3/*3	*3/*3	*3/*3	*3/*3	*3/*3	*3/*3	*3/*3
HG00276	CYP4F2	*1/*1	*1/*1	*1/*1	*1/*5	*1/*5	*1/*5	*1/*5	*1/*5	*1/*5	*1/*5	*1/*5	*1/*5	*1/*5	*1/*5	*1/*5	*1/*5	*1/*5	*1/*5	*1/*1	*1/*1	*1/*5
HG00276	DPYD	*1/*1	*1/*1	*1/*1	*1/*1	*1/*1	*1/*1	*1/*1	*1/*1	*1/*1	*1/*1	*1/*1	*1/*1	*1/*1	*1/*1	*1/*1	*1/*1	*1/*1	*1/*1	*1/*1	*1/*1	*1/*1
HG00276	SLCO1B1	NA	NA	NA	*1/*15	*1/*15	*1/*15	*1/*15	*1/*15	*1/*15	*1/*15	*1/*15	*1/*15	*1/*15	*1/*15	*1/*15	*1/*15	*1/*15	*1/*15	*1/*15	*5/*37;*15/*1	*1/*15
HG00436	CYP2B6	NA	NA	NA	*1/*9	*1/*9	*1/*6, *1/*9, *1/*26, *1/*37, *1/*38, *1/*39, *1/*40, *1/*41, *1/*42, *1/*43	*1/*9	*1/*9	*1/*6, *1/*9, *1/*37, *1/*38, *1/*39, *1/*40, *1/*41, *1/*42, *1/*43	*1/*9	*1/*9	*1/*6, *1/*9, *1/*37, *1/*38, *1/*39, *1/*40, *1/*41, *1/*42	*1/*9	*1/*9	*1/*6, *1/*9, *1/*37, *1/*38, *1/*39, *1/*40, *1/*41, *1/*42	*1/*9	*1/*9	*1/*6, *1/*9, *1/*37, *1/*38, *1/*39, *1/*40, *1/*41, *1/*42	*1/*6	*1/*6;*4/*9	*1/*6
HG00436	CYP2C19	*1/*1	*1/*1	*1/*1	NA	*38/*38	*1/*1, *1/*38, *38/*38	*1/*1	*1/*1	*1/*1	*1/*1	*1/*1	*1/*1	*1/*1	*1/*1	*1/*1	*1/*1	*1/*1	*1/*1	*1/*1	*1/*1	*1/*1
HG00436	CYP2C9	*1/*1	*1/*1	*1/*1	*1/*1	*1/*1	*1/*1	*1/*1	*1/*1	*1/*1	*1/*1	*1/*1	*1/*1	*1/*1	*1/*1	*1/*1	*1/*1	*1/*1	*1/*1	*1/*1	*1/*1	*1/*1
HG00436	CYP3A4	*1/*1	*1/*1	*1/*1	*1/*1	*1/*1	*1/*1	*1/*1	*1/*1	*1/*1	*1/*1	*1/*1	*1/*1	*1/*1	*1/*1	*1/*1	*1/*1	*1/*1	*1/*1	*1/*1	*1/*1	*1/*1
HG00436	CYP3A5	*3/*3	*3/*3	*3/*3	*3/*3	*3/*3	*3/*3	*3/*3	*3/*3	*3/*3	*3/*3	*3/*3	*3/*3	*3/*3	*3/*3	*3/*3	*3/*3	*3/*3	*3/*3	*3/*3	*3/*3	*3/*3
HG00436	CYP4F2	*1/*3	*1/*3	*1/*3; *1/*4	*1/*3	*1/*3	*1/*3, *1/*4	*1/*3	*1/*3	*1/*3, *1/*4	*1/*4	*1/*4	*1/*4	*1/*4	*1/*4	*1/*4	*1/*4	*1/*4	*1/*4	*1/*4	*2/*3	*2/*3
HG00436	DPYD	*1/*1	*1/*1	*1/*1	*1/*1	*1/*1	*1/*1	*1/*1	*1/*1	*1/*1	*1/*1	*1/*1	*1/*1	*1/*1	*1/*1	*1/*1	*1/*1	*1/*1	*1/*1	*1/*1	*1/*1	*1/*1
HG00436	SLCO1B1	NA	NA	NA	*37/*37	*37/*37	*37/*37, *37/*42, *42/*42	*37/*37	*37/*37	*37/*37, *37/*39, *37/*42, *39/*39, *39/*42, *42/*42	*37/*37	*37/*37	*37/*37, *37/*42, *42/*42	*37/*37	*37/*37	*37/*37, *37/*42, *42/*42	*37/*37	*37/*37	*37/*37, *37/*42, *42/*42	*37/*37	*37/*37	*37/*37
HG00589	CYP2B6	NA	NA	NA	*1/*1	*1/*1	*1/*1	*1/*1	*1/*1	*1/*1	*1/*1	*1/*1	*1/*1	*1/*1	*1/*1	*1/*1	*1/*1	*1/*1	*1/*1	*1/*1	*1/*1	*1/*1
HG00589	CYP2C19	*1/*1	*1/*1	*1/*1	NA	*38/*38	*1/*1, *1/*38, *38/*38	*1/*1	*1/*1	*1/*1	*1/*1	*1/*1	*1/*1	*1/*1	*1/*1	*1/*1	*1/*1	*1/*1	*1/*1	*1/*1	*1/*1	*1/*1
HG00589	CYP2C9	*1/*1	*1/*1	*1/*1	*1/*1	*1/*1	*1/*1	*1/*1	*1/*1	*1/*1	*1/*1	*1/*1	*1/*1	*1/*1	*1/*1	*1/*1	*1/*1	*1/*1	*1/*1	*1/*1	*1/*1	*1/*1
HG00589	CYP3A4	*1/*1	*1/*1	*1/*1	*1/*1	*1/*1	*1/*1	*1/*1	*1/*1	*1/*1	*1/*1	*1/*1	*1/*1	*1/*1	*1/*1	*1/*1	*1/*1	*1/*1	*1/*1	*1/*1	*1/*1	*1/*1
HG00589	CYP3A5	*3/*3	*3/*3	*3/*3	*3/*3	*3/*3	*3/*3	*3/*3	*3/*3	*3/*3	*3/*3	*3/*3	*3/*3	*3/*3	*3/*3	*3/*3	*3/*3	*3/*3	*3/*3	*3/*3	*3/*3	*3/*3
HG00589	CYP4F2	*1/*1	*1/*1	*1/*1	*1/*1	*1/*1	*1/*1	*1/*1	*1/*1	*1/*1	*1/*1	*1/*1	*1/*1	*1/*1	*1/*1	*1/*1	*1/*1	*1/*1	*1/*1	*1/*1	*1/*1	*1/*1
HG00589	DPYD	*1/*1	*1/*1	*1/*1	*1/*Amb	*1/rs1801159	*1/rs1801159+rs17376848	*1/*Amb	*1/rs1801159	*1/rs1801159+rs17376848	*1/*Amb	*1/rs1801159	*1/rs1801159+rs17376848	*1/*Amb	*1/rs1801159	*1/rs1801159+rs17376848	*1/*Amb	*1/rs1801159	*1/rs1801159+rs17376848	rs1801159/rs17376848	rs1801159/rs17376848	*1/rs1801159
HG00589	SLCO1B1	NA	NA	NA	*37/*39	*37/*39	*37/*39, *39/*42	*37/*37	*37/*37	*37/*37, *37/*39, *37/*42, *39/*39, *39/*42, *42/*42	*37/*39	*37/*39	*37/*39, *39/*42	*37/*39	*37/*39	*37/*39, *39/*42	*37/*39	*37/*39	*37/*39, *39/*42	*37/*39	*37/*39	*37/*39
HG01190	CYP2B6	NA	NA	NA	*1/*5	*1/*5	*1/*5	*1/*5	*1/*5	*1/*5	*1/*5	*1/*5	*1/*5	*1/*5	*1/*5	*1/*5	*1/*5	*1/*5	*1/*5	*1/*5	*1/*5	*1/*5
HG01190	CYP2C19	*1/*2	*1/*2	*1/*2	NA	*35/*38	*1/*2, *1/*35, *2/*38, *35/*38	*1/*2	*1/*2	*1/*2	*1/*2	*1/*2	*1/*2	*1/*2	*1/*2	*1/*2	*1/*2	*1/*2	*1/*2	*1/*2	*1/*2	*1/*2
HG01190	CYP2C9	*1/*2	*1/*2	*1/*2; *1/*35; *1/*61	*1/*2	*1/*2	*1/*2, *1/*61	*1/*61	*1/*61	*1/*61	*1/*61	*1/*61	*1/*61	*1/*2	*1/*2	*1/*2	*1/*61	*1/*61	*1/*61	*1/*61	*1/*61	*2/*61
HG01190	CYP3A4	*1/*1	*1/*1	*1/*1	*1/*1	*1/*1	*1/*1	*1/*1	*1/*1	*1/*1	*1/*1	*1/*1	*1/*1	*1/*1	*1/*1	*1/*1	*1/*1	*1/*1	*1/*1	*1/*1	*1/*1	*1/*1
HG01190	CYP3A5	*1/*1	*1/*1	*1/*1	*1/*1	*1/*1	*1/*1	*1/*1	*1/*1	*1/*1	*1/*1	*1/*1	*1/*1	*1/*1	*1/*1	*1/*1	*1/*1	*1/*1	*1/*1	*1/*1	*1/*1	*1/*1
HG01190	CYP4F2	*1/*3	*1/*3	*1/*3; *1/*4	*1/*3	*1/*3	*1/*3, *1/*4	*1/*3	*1/*3	*1/*3, *1/*4	*1/*3	*1/*3	*1/*3	*1/*3	*1/*3	*1/*3	*1/*3	*1/*3	*1/*3	*1/*3	*1/*3	*1/*3
HG01190	DPYD	*1/*1	*1/*1	*1/*1	*1/rs1801265	*1/rs1801265	*1/rs1801265	*1/rs1801265	*1/rs1801265	*1/rs1801265	*1/rs1801265	*1/rs1801265	*1/rs1801265	*1/rs1801265	*1/rs1801265	*1/rs1801265	*1/rs1801265	*1/rs1801265	*1/rs1801265	*1/rs1801265	*1/rs1801265	*1/rs1801265
HG01190	SLCO1B1	NA	NA	NA	*1/*1	*1/*1	*1/*1	*1/*1	*1/*1	*1/*1	*1/*1	*1/*1	*1/*1	*1/*1	*1/*1	*1/*1	*1/*1	*1/*1	*1/*1	*1/*1	*1/*1	*1/*1
NA06991	CYP2B6	NA	NA	NA	*1/*9	*1/*9	*1/*6, *1/*9, *1/*26, *1/*37, *1/*38, *1/*39, *1/*40, *1/*41, *1/*42, *1/*43	*1/*9	*1/*9	*1/*6, *1/*9, *1/*37, *1/*38, *1/*39, *1/*40, *1/*41, *1/*42, *1/*43	*1/*9	*1/*9	*1/*6, *1/*9, *1/*37, *1/*38, *1/*39, *1/*40, *1/*41, *1/*42	*1/*9	*1/*9	*1/*6, *1/*9, *1/*37, *1/*38, *1/*39, *1/*40, *1/*41, *1/*42	*1/*9	*1/*9	*1/*6, *1/*9, *1/*37, *1/*38, *1/*39, *1/*40, *1/*41, *1/*42	*1/*9	*1/*6;*4/*9	*1/*6
NA06991	CYP2C19	*1/*1	*1/*1	*1/*1	NA	*38/*38	*1/*1, *1/*38, *38/*38	*1/*1	*1/*1	*1/*1	*1/*1	*1/*1	*1/*1	*1/*1	*1/*1	*1/*1	*1/*1	*1/*1	*1/*1	*1/*1	*1/*1	*1/*1
NA06991	CYP2C9	*1/*1	*1/*1	*1/*1	*1/*1	*1/*1	*1/*1	*1/*1	*1/*1	*1/*1	*1/*1	*1/*1	*1/*1	*1/*1	*1/*1	*1/*1	*1/*1	*1/*1	*1/*1	*1/*1	*1/*1	*1/*1
NA06991	CYP3A4	*1/*1	*1/*1	*1/*1	*1/*1	*1/*1	*1/*1	*1/*1	*1/*1	*1/*1	*1/*1	*1/*1	*1/*1	*1/*1	*1/*1	*1/*1	*1/*1	*1/*1	*1/*1	*1/*1	*1/*1	*1/*1
NA06991	CYP3A5	*3/*3	*3/*3	*3/*3	*3/*3	*3/*3	*3/*3	*3/*3	*3/*3	*3/*3	*3/*3	*3/*3	*3/*3	*3/*3	*3/*3	*3/*3	*3/*3	*3/*3	*3/*3	*3/*3	*3/*3	*3/*3
NA06991	CYP4F2	*1/*1	*1/*1	*1/*1	*1/*1	*1/*1	*1/*1	*1/*1	*1/*1	*1/*1	*1/*1	*1/*1	*1/*1	*1/*1	*1/*1	*1/*1	*1/*1	*1/*1	*1/*1	*1/*1	*1/*1	*1/*1
NA06991	DPYD	*1/rs67376798	*1/rs67376798	*1/rs67376798	rs1801158/rs67376798	rs1801158/rs67376798	rs1801158/rs67376798	rs1801158/rs67376798	rs1801158/rs67376798	rs1801158/rs67376798	rs1801158/rs67376798	rs1801158/rs67376798	rs1801158/rs67376798	rs1801158/rs67376798	rs1801158/rs67376798	rs1801158/rs67376798	rs1801158/rs67376798	rs1801158/rs67376798	rs1801158/rs67376798	rs1801158/rs67376798	rs1801158/rs67376798	rs1801158/rs67376798
NA06991	SLCO1B1	NA	NA	NA	*15/*46	*15/*46	*15/*46	*15/*46	*15/*46	*15/*46	*15/*46	*15/*46	*15/*46	*15/*46	*15/*46	*15/*46	*15/*46	*15/*46	*15/*46	*15/*46	*15/*46	*15/*46
NA06993	CYP2B6	NA	NA	NA	*1/*1	*1/*1	*1/*1	*1/*1	*1/*1	*1/*1	*1/*1	*1/*1	*1/*1	*1/*1	*1/*1	*1/*1	*1/*1	*1/*1	*1/*1	*1/*1	*1/*1	*1/*1
NA06993	CYP2C19	*1/*1	*1/*1	*1/*1	NA	*38/*38	*1/*1, *1/*38, *38/*38	*1/*1	*1/*1	*1/*1	*1/*1	*1/*1	*1/*1	*1/*1	*1/*1	*1/*1	*1/*1	*1/*1	*1/*1	*1/*1	*1/*1	*1/*1
NA06993	CYP2C9	*1/*2	*1/*2	*1/*2; *1/*35; *1/*61	*1/*2	*1/*2	*1/*2, *1/*61	*1/*2	*1/*2	*1/*2	*1/*2	*1/*2	*1/*2	*1/*2	*1/*2	*1/*2	*1/*2	*1/*2	*1/*2	*1/*2	*1/*2	*1/*2
NA06993	CYP3A4	*1/*22	*1/*22	*1/*22; *1/*37	*1/*22	*1/*22	*1/*22, *1/*37	*1/*22	*1/*22	*1/*22	*1/*22	*1/*22	*1/*22	*1/*22	*1/*22	*1/*22	*1/*22	*1/*22	*1/*22	*1/*22	*1/*22	*1/*22
NA06993	CYP3A5	*3/*3	*3/*3	*3/*3	*3/*3	*3/*3	*3/*3	*3/*3	*3/*3	*3/*3	*3/*3	*3/*3	*3/*3	*3/*3	*3/*3	*3/*3	*3/*3	*3/*3	*3/*3	*3/*3	*3/*3	*3/*3
NA06993	DPYD	*1/*1	*1/*1	*1/*1	rs1801158/rs1801159	rs1801158/rs1801159	rs1801158/rs1801159	rs1801158/rs1801159	rs1801158/rs1801159	rs1801158/rs1801159	rs1801158/rs1801159	rs1801158/rs1801159	rs1801158/rs1801159	rs1801158/rs1801159	rs1801158/rs1801159	rs1801158/rs1801159	rs1801158/rs1801159	rs1801158/rs1801159	rs1801158/rs1801159	rs1801158/rs1801159	rs1801158/rs1801159	*1/*1
NA06993	SLCO1B1	NA	NA	NA	*1/*15	*1/*15	*1/*15	*1/*15	*1/*15	*1/*15	*1/*15	*1/*15	*1/*15	*1/*15	*1/*15	*1/*15	*1/*15	*1/*15	*1/*15	*1/*15	*5/*37;*15/*1	*1/*15
NA07000	CYP2B6	NA	NA	NA	*1/*1	*1/*1	*1/*1	*1/*1	*1/*1	*1/*1	*1/*1	*1/*1	*1/*1	*1/*1	*1/*1	*1/*1	*1/*1	*1/*1	*1/*1	*1/*1	*1/*1	*1/*1
NA07000	CYP2C19	*1/*17	*1/*17	*1/*17	NA	*17/*38	*1/*4, *1/*17, *4/*38, *17/*38	*1/*17	*1/*17	*1/*17	*1/*17	*1/*17	*1/*17	*1/*17	*1/*17	*1/*17	*1/*17	*1/*17	*1/*17	*1/*17	*1/*17	*1/*17
NA07000	CYP2C9	*1/*1	*1/*1	*1/*1	*1/*1	*1/*1	*1/*1	*1/*1	*1/*1	*1/*1	*1/*1	*1/*1	*1/*1	*1/*1	*1/*1	*1/*1	*1/*1	*1/*1	*1/*1	*1/*1	*1/*1	*1/*1
NA07000	CYP3A4	*1/*1	*1/*1	*1/*1	*1/*1	*1/*1	*1/*1	*1/*1	*1/*1	*1/*1	*1/*1	*1/*1	*1/*1	*1/*1	*1/*1	*1/*1	*1/*1	*1/*1	*1/*1	*1/*1	*1/*1	*1/*1
NA07000	CYP3A5	*1/*3	*1/*3	*1/*3	*1/*3	*1/*3	*1/*3	*1/*3	*1/*3	*1/*3	*1/*3	*1/*3	*1/*3	*1/*3	*1/*3	*1/*3	*1/*3	*1/*3	*1/*3	*1/*3	*1/*3	*1/*3
NA07000	CYP4F2	*3/*3	*3/*3	*3/*3; *3/*4; *4/*4	*3/*3	*3/*3	*3/*3, *3/*4, *4/*4	*3/*3	*3/*3	*3/*3, *3/*4, *4/*4	*3/*4	*3/*4	*3/*4	*3/*4	*3/*4	*3/*4	*3/*4	*3/*4	*3/*4	*3/*4	NA	*3/*4
NA07000	DPYD	*1/*1	*1/*1	*1/*1	*1/*1	*1/*1	*1/*1	*1/*1	*1/*1	*1/*1	*1/*1	*1/*1	*1/*1	*1/*1	*1/*1	*1/*1	*1/*1	*1/*1	*1/*1	*1/*1	*1/*1	*1/*1
NA07000	NUDT15	*1/*1	*1/*6	*1/*6	*1/*1	*1/*1	*1/*1	*1/*1	*1/*6	*1/*6	*1/*1	*1/*1	*1/*1	*1/*1	*1/*1	*1/*1	*1/*1	*1/*6	*1/*6	*1/*6	*1/*6	*1/*6
NA07000	SLCO1B1	NA	NA	NA	*1/*15	*1/*15	*1/*15	*1/*15	*1/*15	*1/*15	*1/*15	*1/*15	*1/*15	*1/*15	*1/*15	*1/*15	*1/*15	*1/*15	*1/*15	*1/*15	*5/*37;*15/*1	*1/*15
NA07019	CYP2B6	NA	NA	NA	*5/*22	*5/*22	*5/*22	*5/*22	*5/*22	*5/*22	*5/*22	*5/*22	*5/*22	*5/*22	*5/*22	*5/*22	*5/*22	*5/*22	*5/*22	*5/*22	*5/*22	*5/*22
NA07019	CYP2C19	*1/*17	*1/*17	*1/*17	NA	*17/*38	*1/*4, *1/*17, *4/*38, *17/*38	*1/*17	*1/*17	*1/*17	*1/*17	*1/*17	*1/*17	*1/*17	*1/*17	*1/*17	*1/*17	*1/*17	*1/*17	*1/*17	*1/*17	*1/*17
NA07019	CYP2C9	*1/*1	*1/*1	*1/*1	*1/*1	*1/*1	*1/*1	*1/*1	*1/*1	*1/*1	*1/*1	*1/*1	*1/*1	*1/*1	*1/*1	*1/*1	*1/*1	*1/*1	*1/*1	*1/*1	*1/*1	*1/*1
NA07019	CYP3A4	*1/*1	*1/*1	*1/*1	*1/*1	*1/*1	*1/*1	*1/*1	*1/*1	*1/*1	*1/*1	*1/*1	*1/*1	*1/*1	*1/*1	*1/*1	*1/*1	*1/*1	*1/*1	*1/*1	*1/*1	*1/*1
NA07019	CYP3A5	*3/*3	*3/*3	*3/*3	*3/*3	*3/*3	*3/*3	*3/*3	*3/*3	*3/*3	*3/*3	*3/*3	*3/*3	*3/*3	*3/*3	*3/*3	*3/*3	*3/*3	*3/*3	*3/*3	*3/*3	*3/*3
NA07019	CYP4F2	*1/*3	*1/*3	*1/*3; *1/*4	*1/*3	*1/*3	*1/*3, *1/*4	*1/*3	*1/*3	*1/*3, *1/*4	*1/*3	*1/*3	*1/*3	*1/*3	*1/*3	*1/*3	*1/*3	*1/*3	*1/*3	*1/*3	*1/*3	*1/*3
NA07019	DPYD	*1/*1	*1/*1	*1/*1	*1/*1	*1/*1	*1/*1	*1/*1	*1/*1	*1/*1	*1/*1	*1/*1	*1/*1	*1/*1	*1/*1	*1/*1	*1/*1	*1/*1	*1/*1	*1/*1	*1/*1	*1/*1
NA07019	SLCO1B1	NA	NA	NA	*1/*14	*1/*14	*1/*14	*1/*14	*1/*14	*1/*14	*1/*14	*1/*14	*1/*14	*1/*14	*1/*14	*1/*14	*1/*14	*1/*14	*1/*14	*1/*14	*4/*37;*14/*1	*1/*14
NA07029	CYP2B6	NA	NA	NA	*1/*9	*1/*9	*1/*6, *1/*9, *1/*26, *1/*37, *1/*38, *1/*39, *1/*40, *1/*41, *1/*42, *1/*43	*1/*9	*1/*9	*1/*6, *1/*9, *1/*37, *1/*38, *1/*39, *1/*40, *1/*41, *1/*42, *1/*43	*1/*9	*1/*9	*1/*6, *1/*9, *1/*37, *1/*38, *1/*39, *1/*40, *1/*41, *1/*42	*1/*9	*1/*9	*1/*6, *1/*9, *1/*37, *1/*38, *1/*39, *1/*40, *1/*41, *1/*42	*1/*9	*1/*9	*1/*6, *1/*9, *1/*37, *1/*38, *1/*39, *1/*40, *1/*41, *1/*42	*1/*6	*1/*6;*4/*9	*1/*6
NA07029	CYP2C19	*8/*17	*8/*17	*8/*17	NA	*8/*17	*4/*8, *8/*17	*8/*17	*8/*17	*8/*17	*8/*17	*8/*17	*8/*17	*8/*17	*8/*17	*8/*17	*8/*17	*8/*17	*8/*17	*8/*17	*8/*17	*8/*17
NA07029	CYP2C9	*1/*2	*1/*2	*1/*2; *1/*35; *1/*61	*1/*2	*1/*2	*1/*2, *1/*61	*1/*2	*1/*2	*1/*2	*1/*2	*1/*2	*1/*2	*1/*2	*1/*2	*1/*2	*1/*2	*1/*2	*1/*2	*1/*2	*1/*2	*1/*2
NA07029	CYP3A4	*1/*1	*1/*1	*1/*1	*1/*1	*1/*1	*1/*1	*1/*1	*1/*1	*1/*1	*1/*1	*1/*1	*1/*1	*1/*1	*1/*1	*1/*1	*1/*1	*1/*1	*1/*1	*1/*1	*1/*1	*1/*1
NA07029	CYP3A5	*1/*3	*1/*3	*1/*3	*1/*3	*1/*3	*1/*3	*1/*3	*1/*3	*1/*3	*1/*3	*1/*3	*1/*3	*1/*3	*1/*3	*1/*3	*1/*3	*1/*3	*1/*3	*1/*3	*1/*3	*1/*3
NA07029	CYP4F2	*3/*3	*3/*3	*3/*3; *3/*4; *4/*4	*3/*3	*3/*3	*3/*3, *3/*4, *4/*4	*3/*3	*3/*3	*3/*3, *3/*4, *4/*4	*3/*4	*3/*4	*3/*4	*3/*4	*3/*4	*3/*4	*3/*4	*3/*4	*3/*4	*3/*4	NA	*3/*3
NA07029	DPYD	*1/*1	*1/*1	*1/*1	*1/*1	*1/*1	*1/*1	*1/*1	*1/*1	*1/*1	*1/*1	*1/*1	*1/*1	*1/*1	*1/*1	*1/*1	*1/*1	*1/*1	*1/*1	*1/*1	*1/*1	*1/*1
NA07029	SLCO1B1	NA	NA	NA	*1/*1	*1/*1	*1/*1	*1/*1	*1/*1	*1/*1	*1/*1	*1/*1	*1/*1	*1/*1	*1/*1	*1/*1	*1/*1	*1/*1	*1/*1	*1/*1	*1/*1	*1/*1
NA07048	CYP2B6	NA	NA	NA	*1/*1	*1/*1	*1/*1	*1/*1	*1/*1	*1/*1	*1/*1	*1/*1	*1/*1	*1/*1	*1/*1	*1/*1	*1/*1	*1/*1	*1/*1	*1/*1	*1/*1	*1/*1
NA07048	CYP2C19	*1/*17	*1/*17	*1/*17	NA	*17/*38	*1/*4, *1/*17, *4/*38, *17/*38	*1/*17	*1/*17	*1/*17	*1/*17	*1/*17	*1/*17	*1/*17	*1/*17	*1/*17	*1/*17	*1/*17	*1/*17	*1/*17	*1/*17	*1/*17
NA07048	CYP2C9	*1/*1	*1/*1	*1/*1	*1/*1	*1/*1	*1/*1	*1/*1	*1/*1	*1/*1	*1/*1	*1/*1	*1/*1	*1/*1	*1/*1	*1/*1	*1/*1	*1/*1	*1/*1	*1/*1	*1/*1	*1/*1
NA07048	CYP3A4	*1/*1	*1/*1	*1/*1	*1/*1	*1/*1	*1/*1	*1/*1	*1/*1	*1/*1	*1/*1	*1/*1	*1/*1	*1/*1	*1/*1	*1/*1	*1/*1	*1/*1	*1/*1	*1/*1	*1/*1	*1/*1
NA07048	CYP3A5	*3/*3	*3/*3	*3/*3	*3/*3	*3/*3	*3/*3	*3/*3	*3/*3	*3/*3	*3/*3	*3/*3	*3/*3	*3/*3	*3/*3	*3/*3	*3/*3	*3/*3	*3/*3	*3/*3	*3/*3	*3/*3
NA07048	DPYD	*1/rs67376798	*1/rs67376798	*1/rs67376798	*1/rs67376798	*1/rs67376798	*1/rs67376798	*1/rs67376798	*1/rs67376798	*1/rs67376798	*1/rs67376798	*1/rs67376798	*1/rs67376798	*1/*1	*1/*1	*1/*1	*1/rs67376798	*1/rs67376798	*1/rs67376798	*1/rs67376798	*1/rs67376798	*1/*1
NA07048	SLCO1B1	NA	NA	NA	*1/*1	*1/*1	*1/*1	*1/*1	*1/*1	*1/*1	*1/*1	*1/*1	*1/*1	*1/*1	*1/*1	*1/*1	*1/*1	*1/*1	*1/*1	*1/*1	*1/*1	*1/*1
NA07055	CYP2B6	NA	NA	NA	*1/*9	*1/*9	*1/*6, *1/*9, *1/*26, *1/*37, *1/*38, *1/*39, *1/*40, *1/*41, *1/*42, *1/*43	*1/*9	*1/*9	*1/*6, *1/*9, *1/*37, *1/*38, *1/*39, *1/*40, *1/*41, *1/*42, *1/*43	*1/*9	*1/*9	*1/*6, *1/*9, *1/*37, *1/*38, *1/*39, *1/*40, *1/*41, *1/*42	*1/*9	*1/*9	*1/*6, *1/*9, *1/*37, *1/*38, *1/*39, *1/*40, *1/*41, *1/*42	*1/*9	*1/*9	*1/*6, *1/*9, *1/*37, *1/*38, *1/*39, *1/*40, *1/*41, *1/*42	*1/*6	*1/*6;*4/*9	*1/*6
NA07055	CYP2C19	*1/*17	*1/*17	*1/*17	NA	*17/*38	*1/*4, *1/*17, *4/*38, *17/*38	*1/*17	*1/*17	*1/*17	*1/*17	*1/*17	*1/*17	*1/*17	*1/*17	*1/*17	*1/*17	*1/*17	*1/*17	*1/*17	*1/*17	*1/*17
NA07055	CYP2C9	*1/*1	*1/*1	*1/*1	*1/*1	*1/*1	*1/*1	*1/*1	*1/*1	*1/*1	*1/*1	*1/*1	*1/*1	*1/*1	*1/*1	*1/*1	*1/*1	*1/*1	*1/*1	*1/*1	*1/*1	*1/*1
NA07055	CYP3A4	*1/*1	*1/*1	*1/*1	*1/*1	*1/*1	*1/*1	*1/*1	*1/*1	*1/*1	*1/*1	*1/*1	*1/*1	*1/*1	*1/*1	*1/*1	*1/*1	*1/*1	*1/*1	*1/*1	*1/*1	*1/*1
NA07055	CYP3A5	*3/*3	*3/*3	*3/*3	*3/*3	*3/*3	*3/*3	*3/*3	*3/*3	*3/*3	*3/*3	*3/*3	*3/*3	*3/*3	*3/*3	*3/*3	*3/*3	*3/*3	*3/*3	*3/*3	*3/*3	*3/*3
NA07055	CYP4F2	*1/*1	*1/*1	*1/*1	*1/*1	*1/*1	*1/*1	*1/*1	*1/*1	*1/*1	*1/*1	*1/*1	*1/*1	*1/*1	*1/*1	*1/*1	*1/*1	*1/*1	*1/*1	*1/*1	*1/*1	*1/*1
NA07055	DPYD	*1/rs67376798	*1/rs67376798	*1/rs67376798	rs1801159/rs67376798	rs1801159/rs67376798	rs1801159/rs67376798	rs1801159/rs67376798	rs1801159/rs67376798	rs1801159/rs67376798	rs1801159/rs67376798	rs1801159/rs67376798	rs1801159/rs67376798	rs1801159/rs67376798	rs1801159/rs67376798	rs1801159/rs67376798	rs1801159/rs67376798	rs1801159/rs67376798	rs1801159/rs67376798	rs1801159/rs67376798	rs1801159/rs67376798	*1/rs67376798
NA07055	SLCO1B1	NA	NA	NA	*1/*14	*1/*14	*1/*14	*1/*14	*1/*14	*1/*14	*1/*14	*1/*14	*1/*14	*1/*14	*1/*14	*1/*14	*1/*14	*1/*14	*1/*14	*1/*14	*4/*37;*14/*1	*1/*14
NA07056	CYP2B6	NA	NA	NA	*9/*22	*9/*22	*6/*22, *9/*22, *22/*26, *22/*37, *22/*38, *22/*39, *22/*40, *22/*41, *22/*42, *22/*43	*9/*22	*9/*22	*6/*22, *9/*22, *22/*37, *22/*38, *22/*39, *22/*40, *22/*41, *22/*42, *22/*43	*9/*22	*9/*22	*6/*22, *9/*22, *22/*37, *22/*38, *22/*39, *22/*40, *22/*41, *22/*42	*9/*22	*9/*22	*6/*22, *9/*22, *22/*37, *22/*38, *22/*39, *22/*40, *22/*41, *22/*42	*9/*22	*9/*22	*6/*22, *9/*22, *22/*37, *22/*38, *22/*39, *22/*40, *22/*41, *22/*42	*6/*22	*1/*36;*22/*6	*6/*22
NA07056	CYP2C19	*1/*1	*1/*1	*1/*1	NA	*38/*38	*1/*1, *1/*38, *38/*38	*1/*1	*1/*1	*1/*1	*1/*1	*1/*1	*1/*1	*1/*1	*1/*1	*1/*1	*1/*1	*1/*1	*1/*1	*1/*1	*1/*1	*1/*1
NA07056	CYP2C9	*1/*1	*1/*1	*1/*1	*1/*1	*1/*1	*1/*1	*1/*1	*1/*1	*1/*1	*1/*1	*1/*1	*1/*1	*1/*1	*1/*1	*1/*1	*1/*1	*1/*1	*1/*1	*1/*1	*1/*1	*1/*1
NA07056	CYP3A4	*1/*22	*1/*22	*1/*22; *1/*37	*1/*22	*1/*22	*1/*22, *1/*37	*1/*22	*1/*22	*1/*22	*1/*22	*1/*22	*1/*22	*1/*22	*1/*22	*1/*22	*1/*22	*1/*22	*1/*22	*1/*22	*1/*22	*1/*22
NA07056	CYP3A5	*3/*3	*3/*3	*3/*3	*3/*3	*3/*3	*3/*3	*3/*3	*3/*3	*3/*3	*3/*3	*3/*3	*3/*3	*3/*3	*3/*3	*3/*3	*3/*3	*3/*3	*3/*3	*3/*3	*3/*3	*3/*3
NA07056	CYP4F2	*3/*3	*3/*3	*3/*3; *3/*4; *4/*4	*3/*3	*3/*3	*3/*3, *3/*4, *4/*4	*3/*3	*3/*3	*3/*3, *3/*4, *4/*4	*3/*4	*3/*4	*3/*4	*3/*4	*3/*4	*3/*4	*3/*4	*3/*4	*3/*4	*3/*4	NA	*3/*4
NA07056	DPYD	*1/*1	*1/*1	*1/*1	*1/*1	*1/*1	*1/*1	*1/*1	*1/*1	*1/*1	*1/*1	*1/*1	*1/*1	*1/*1	*1/*1	*1/*1	*1/*1	*1/*1	*1/*1	*1/*1	*1/*1	*1/*1
NA07056	SLCO1B1	NA	NA	NA	*1/*14	*1/*14	*1/*14	*1/*14	*1/*14	*1/*14	*1/*14	*1/*14	*1/*14	*1/*14	*1/*14	*1/*14	*1/*14	*1/*14	*1/*14	*1/*14	*4/*37;*14/*1	*1/*14
NA07348	CYP2B6	NA	NA	NA	*1/*1	*1/*1	*1/*1	*1/*1	*1/*1	*1/*1	*1/*1	*1/*1	*1/*1	*1/*1	*1/*1	*1/*1	*1/*1	*1/*1	*1/*1	*1/*1	*1/*1	*1/*1
NA07348	CYP2C19	*2/*17	*2/*17	*2/*17	NA	*17/*35	*2/*4, *2/*17, *4/*35, *17/*35	*2/*17	*2/*17	*2/*17	*2/*17	*2/*17	*2/*17	*2/*17	*2/*17	*2/*17	*2/*17	*2/*17	*2/*17	*2/*17	*2/*17	*2/*17
NA07348	CYP2C9	*1/*1	*1/*1	*1/*1	*1/*1	*1/*1	*1/*1	*1/*1	*1/*1	*1/*1	*1/*1	*1/*1	*1/*1	*1/*1	*1/*1	*1/*1	*1/*1	*1/*1	*1/*1	*1/*1	*1/*1	*1/*1
NA07348	CYP3A4	*1/*1	*1/*1	*1/*1	*1/*1	*1/*1	*1/*1	*1/*1	*1/*1	*1/*1	*1/*1	*1/*1	*1/*1	*1/*1	*1/*1	*1/*1	*1/*1	*1/*1	*1/*1	*1/*1	*1/*1	*1/*1
NA07348	CYP3A5	*3/*3	*3/*3	*3/*3	*3/*3	*3/*3	*3/*3	*3/*3	*3/*3	*3/*3	*3/*3	*3/*3	*3/*3	*3/*3	*3/*3	*3/*3	*3/*3	*3/*3	*3/*3	*3/*3	*3/*3	*3/*3
NA07348	CYP4F2	*1/*1	*1/*1	*1/*1	*1/*6	*1/*6	*1/*6	*1/*6	*1/*6	*1/*6	*1/*6	*1/*6	*1/*6	*1/*6	*1/*6	*1/*6	*1/*6	*1/*6	*1/*6	*1/*1	*1/*1	*1/*6
NA07348	DPYD	*1/*1	*1/*1	*1/*1	*1/*Amb	*1/rs1801160	*1/rs1801160+rs1801265+rs17376848	*1/*Amb	*1/rs1801160	*1/rs1801160+rs1801265+rs17376848	*1/*Amb	*1/rs1801160	*1/rs1801160+rs1801265+rs17376848	*Amb/rs1801160	rs1801160/rs1801265	rs1801160/rs1801265+rs17376848	*1/*Amb	*1/rs1801160	*1/rs1801160+rs1801265+rs17376848	rs1801160+rs1801265/rs17376848	NA	*1/rs1801265
NA07348	SLCO1B1	NA	NA	NA	*1/*1	*1/*1	*1/*1	*1/*1	*1/*1	*1/*1	*1/*1	*1/*1	*1/*1	*1/*1	*1/*1	*1/*1	*1/*1	*1/*1	*1/*1	*1/*1	*1/*1	*1/*1
NA07357	CYP2B6	NA	NA	NA	*1/*1	*1/*1	*1/*1	*1/*1	*1/*1	*1/*1	*1/*1	*1/*1	*1/*1	*1/*1	*1/*1	*1/*1	*1/*1	*1/*1	*1/*1	*1/*1	*1/*1	*1/*1
NA07357	CYP2C19	*2/*17	*2/*17	*2/*17	NA	*17/*35	*2/*4, *2/*17, *4/*35, *17/*35	*2/*17	*2/*17	*2/*17	*2/*17	*2/*17	*2/*17	*2/*17	*2/*17	*2/*17	*2/*17	*2/*17	*2/*17	*2/*17	*2/*17	*2/*17
NA07357	CYP2C9	*1/*1	*1/*1	*1/*1	*1/*1	*1/*1	*1/*1	*1/*1	*1/*1	*1/*1	*1/*1	*1/*1	*1/*1	*1/*1	*1/*1	*1/*1	*1/*1	*1/*1	*1/*1	*1/*1	*1/*1	*1/*1
NA07357	CYP3A4	*1/*1	*1/*1	*1/*1	*1/*1	*1/*1	*1/*1	*1/*1	*1/*1	*1/*1	*1/*1	*1/*1	*1/*1	*1/*1	*1/*1	*1/*1	*1/*1	*1/*1	*1/*1	*1/*1	*1/*1	*1/*1
NA07357	CYP3A5	*3/*3	*3/*3	*3/*3	*3/*3	*3/*3	*3/*3	*3/*3	*3/*3	*3/*3	*3/*3	*3/*3	*3/*3	*3/*3	*3/*3	*3/*3	*3/*3	*3/*3	*3/*3	*3/*3	*3/*3	*3/*3
NA07357	CYP4F2	*1/*1	*1/*1	*1/*1	*1/*1	*1/*1	*1/*1	*1/*1	*1/*1	*1/*1	*1/*1	*1/*1	*1/*1	*1/*1	*1/*1	*1/*1	*1/*1	*1/*1	*1/*1	*1/*1	*1/*1	*1/*1
NA07357	DPYD	*1/*1	*1/*1	*1/*1	*Amb/rs1801159	rs1801159/rs1801160	rs1801159/rs1801160+rs1801265+rs17376848	*Amb/rs1801159	rs1801159/rs1801160	rs1801159/rs1801160+rs1801265+rs17376848	*Amb/rs1801159	rs1801159/rs1801160	rs1801159/rs1801160+rs1801265+rs17376848	*Amb/rs1801159	rs1801159/rs1801160	rs1801159/rs1801160+rs1801265+rs17376848	*Amb/rs1801159	rs1801159/rs1801160	rs1801159/rs1801160+rs1801265+rs17376848	rs1801159+rs1801160+rs17376848/rs1801265	NA	*1/rs1801265
NA07357	SLCO1B1	NA	NA	NA	*1/*15	*1/*15	*1/*15	*1/*15	*1/*15	*1/*15	*1/*15	*1/*15	*1/*15	*1/*15	*1/*15	*1/*15	*1/*15	*1/*15	*1/*15	*1/*15	*5/*37;*15/*1	*1/*15
NA10831	CYP2B6	NA	NA	NA	*1/*1	*1/*1	*1/*1	*1/*1	*1/*1	*1/*1	*1/*1	*1/*1	*1/*1	*1/*1	*1/*1	*1/*1	*1/*1	*1/*1	*1/*1	*1/*1	*1/*1	*1/*1
NA10831	CYP2C19	*1/*17	*1/*17	*1/*17	NA	*17/*38	*1/*4, *1/*17, *4/*38, *17/*38	*1/*17	*1/*17	*1/*17	*1/*17	*1/*17	*1/*17	*1/*17	*1/*17	*1/*17	*1/*17	*1/*17	*1/*17	*1/*17	*1/*17	*1/*17
NA10831	CYP2C9	*1/*2	*1/*2	*1/*2; *1/*35; *1/*61	*1/*2	*1/*2	*1/*2, *1/*61	*1/*2	*1/*2	*1/*2	*1/*2	*1/*2	*1/*2	*1/*2	*1/*2	*1/*2	*1/*2	*1/*2	*1/*2	*1/*2	*1/*2	*1/*2
NA10831	CYP3A4	*1/*1	*1/*1	*1/*1	*1/*1	*1/*1	*1/*1	*1/*1	*1/*1	*1/*1	*1/*1	*1/*1	*1/*1	*1/*1	*1/*1	*1/*1	*1/*1	*1/*1	*1/*1	*1/*1	*1/*1	*1/*1
NA10831	CYP3A5	*3/*3	*3/*3	*3/*3	*3/*3	*3/*3	*3/*3	*3/*3	*3/*3	*3/*3	*3/*3	*3/*3	*3/*3	*3/*3	*3/*3	*3/*3	*3/*3	*3/*3	*3/*3	*3/*3	*3/*3	*3/*3
NA10831	CYP4F2	*1/*1	*1/*1	*1/*1	*1/*1	*1/*1	*1/*1	*1/*1	*1/*1	*1/*1	*1/*1	*1/*1	*1/*1	*1/*1	*1/*1	*1/*1	*1/*1	*1/*1	*1/*1	*1/*1	*1/*1	*1/*1
NA10831	DPYD	*1/*1	*1/*1	*1/*1	*Amb/rs1801265	rs1801159/rs1801265	rs1801159+rs17376848/rs1801265	*Amb/rs1801265	rs1801159/rs1801265	rs1801159+rs17376848/rs1801265	*Amb/rs1801265	rs1801159/rs1801265	rs1801159+rs17376848/rs1801265	*Amb/rs1801159	rs1801159/rs1801265	rs1801159/rs1801265+rs17376848	*Amb/rs1801265	rs1801159/rs1801265	rs1801159+rs17376848/rs1801265	rs1801159+rs17376848/rs1801265	NA	*1/rs1801265
NA10831	SLCO1B1	NA	NA	NA	*1/*14	*1/*14	*1/*14	*1/*14	*1/*14	*1/*14	*1/*14	*1/*14	*1/*14	*1/*14	*1/*14	*1/*14	*1/*14	*1/*14	*1/*14	*1/*14	*4/*37;*14/*1	*1/*14
NA10838	CYP2B6	NA	NA	NA	*9/*9	*9/*9	*6/*6, *6/*9, *6/*26, *6/*37, *6/*38, *6/*39, *6/*40, *6/*41, *6/*42, *6/*43, *9/*9, *9/*26, *9/*37, *9/*38, *9/*39, *9/*40, *9/*41, *9/*42, *9/*43, *26/*26, *26/*37, *26/*38, *26/*39, *26/*40, *26/*41, *26/*42, *26/*43, *37/*37, *37/*38, *37/*39, *37/*40, *37/*41, *37/*42, *37/*43, *38/*38, *38/*39, *38/*40, *38/*41, *38/*42, *38/*43, *39/*39, *39/*40, *39/*41, *39/*42, *39/*43, *40/*40, *40/*41…	*9/*9	*9/*9	*6/*6, *6/*9, *6/*37, *6/*38, *6/*39, *6/*40, *6/*41, *6/*42, *6/*43, *9/*9, *9/*37, *9/*38, *9/*39, *9/*40, *9/*41, *9/*42, *9/*43, *37/*37, *37/*38, *37/*39, *37/*40, *37/*41, *37/*42, *37/*43, *38/*38, *38/*39, *38/*40, *38/*41, *38/*42, *38/*43, *39/*39, *39/*40, *39/*41, *39/*42, *39/*43, *40/*40, *40/*41, *40/*42, *40/*43, *41/*41, *41/*42, *41/*43, *42/*42, *42/*43, *43/*43	*9/*9	*9/*9	*6/*6, *6/*9, *6/*37, *6/*38, *6/*39, *6/*40, *6/*41, *6/*42, *9/*9, *9/*37, *9/*38, *9/*39, *9/*40, *9/*41, *9/*42, *37/*37, *37/*38, *37/*39, *37/*40, *37/*41, *37/*42, *38/*38, *38/*39, *38/*40, *38/*41, *38/*42, *39/*39, *39/*40, *39/*41, *39/*42, *40/*40, *40/*41, *40/*42, *41/*41, *41/*42, *42/*42	*9/*9	*9/*9	*6/*6, *6/*9, *6/*37, *6/*38, *6/*39, *6/*40, *6/*41, *6/*42, *9/*9, *9/*37, *9/*38, *9/*39, *9/*40, *9/*41, *9/*42, *37/*37, *37/*38, *37/*39, *37/*40, *37/*41, *37/*42, *38/*38, *38/*39, *38/*40, *38/*41, *38/*42, *39/*39, *39/*40, *39/*41, *39/*42, *40/*40, *40/*41, *40/*42, *41/*41, *41/*42, *42/*42	*9/*9	*9/*9	*6/*6, *6/*9, *6/*37, *6/*38, *6/*39, *6/*40, *6/*41, *6/*42, *9/*9, *9/*37, *9/*38, *9/*39, *9/*40, *9/*41, *9/*42, *37/*37, *37/*38, *37/*39, *37/*40, *37/*41, *37/*42, *38/*38, *38/*39, *38/*40, *38/*41, *38/*42, *39/*39, *39/*40, *39/*41, *39/*42, *40/*40, *40/*41, *40/*42, *41/*41, *41/*42, *42/*42	*6/*6	*6/*6	*6/*6
NA10838	CYP2C19	*1/*1	*1/*1	*1/*1	NA	*38/*38	*1/*1, *1/*38, *38/*38	*1/*1	*1/*1	*1/*1	*1/*1	*1/*1	*1/*1	*1/*1	*1/*1	*1/*1	*1/*1	*1/*1	*1/*1	*1/*1	*1/*1	*1/*1
NA10838	CYP2C9	*1/*1	*1/*1	*1/*1	*1/*1	*1/*1	*1/*1	*1/*1	*1/*1	*1/*1	*1/*1	*1/*1	*1/*1	*1/*1	*1/*1	*1/*1	*1/*1	*1/*1	*1/*1	*1/*1	*1/*1	*1/*1
NA10838	CYP3A4	*1/*1	*1/*1	*1/*1	*1/*1	*1/*1	*1/*1	*1/*1	*1/*1	*1/*1	*1/*1	*1/*1	*1/*1	*1/*1	*1/*1	*1/*1	*1/*1	*1/*1	*1/*1	*1/*1	*1/*1	*1/*1
NA10838	CYP3A5	*3/*3	*3/*3	*3/*3	*3/*3	*3/*3	*3/*3	*3/*3	*3/*3	*3/*3	*3/*3	*3/*3	*3/*3	*3/*3	*3/*3	*3/*3	*3/*3	*3/*3	*3/*3	*3/*3	*3/*3	*3/*3
NA10838	DPYD	*1/*1	*1/*1	*1/*1	*1/*1	*1/*1	*1/*1	*1/*1	*1/*1	*1/*1	*1/*1	*1/*1	*1/*1	*1/*1	*1/*1	*1/*1	*1/*1	*1/*1	*1/*1	*1/*1	*1/*1	*1/*1
NA10838	SLCO1B1	NA	NA	NA	*1/*14	*1/*14	*1/*14	*1/*14	*1/*14	*1/*14	*1/*14	*1/*14	*1/*14	*1/*14	*1/*14	*1/*14	*1/*14	*1/*14	*1/*14	*1/*14	*4/*37;*14/*1	*1/*1
NA10846	CYP2B6	NA	NA	NA	*1/*1	*1/*1	*1/*1	*1/*1	*1/*1	*1/*1	*1/*1	*1/*1	*1/*1	*1/*1	*1/*1	*1/*1	*1/*1	*1/*1	*1/*1	*1/*1	*1/*1	*1/*1
NA10846	CYP2C19	*1/*17	*1/*17	*1/*17	NA	*17/*38	*1/*4, *1/*17, *4/*38, *17/*38	*1/*17	*1/*17	*1/*17	*1/*17	*1/*17	*1/*17	*1/*17	*1/*17	*1/*17	*1/*17	*1/*17	*1/*17	*1/*17	*1/*17	*1/*17
NA10846	CYP2C9	*1/*1	*1/*1	*1/*1	*1/*1	*1/*1	*1/*1	*1/*1	*1/*1	*1/*1	*1/*1	*1/*1	*1/*1	*1/*1	*1/*1	*1/*1	*1/*1	*1/*1	*1/*1	*1/*1	*1/*1	*1/*1
NA10846	CYP3A4	*1/*1	*1/*1	*1/*1	*1/*1	*1/*1	*1/*1	*1/*1	*1/*1	*1/*1	*1/*1	*1/*1	*1/*1	*1/*1	*1/*1	*1/*1	*1/*1	*1/*1	*1/*1	*1/*1	*1/*1	*1/*1
NA10846	CYP3A5	*3/*3	*3/*3	*3/*3	*3/*3	*3/*3	*3/*3	*3/*3	*3/*3	*3/*3	*3/*3	*3/*3	*3/*3	*3/*3	*3/*3	*3/*3	*3/*3	*3/*3	*3/*3	*3/*3	*3/*3	*3/*3
NA10846	DPYD	*1/*1	*1/*1	*1/*1	*1/*Amb	*1/rs1801265	*1/rs1801265+rs17376848	*1/*Amb	*1/rs1801265	*1/rs1801265+rs17376848	*1/*Amb	*1/rs1801265	*1/rs1801265+rs17376848	*1/*Amb	*1/rs1801265	*1/rs1801265+rs17376848	*1/*Amb	*1/rs1801265	*1/rs1801265+rs17376848	rs1801265/rs17376848	rs1801265/rs17376848	*1/rs1801265
NA10846	SLCO1B1	NA	NA	NA	*1/*1	*1/*1	*1/*1	*1/*1	*1/*1	*1/*1	*1/*1	*1/*1	*1/*1	*1/*1	*1/*1	*1/*1	*1/*1	*1/*1	*1/*1	*1/*1	*1/*1	*1/*1
NA10847	CYP2B6	NA	NA	NA	*1/*9	*1/*9	*1/*6, *1/*9, *1/*26, *1/*37, *1/*38, *1/*39, *1/*40, *1/*41, *1/*42, *1/*43	*1/*9	*1/*9	*1/*6, *1/*9, *1/*37, *1/*38, *1/*39, *1/*40, *1/*41, *1/*42, *1/*43	*1/*9	*1/*9	*1/*6, *1/*9, *1/*37, *1/*38, *1/*39, *1/*40, *1/*41, *1/*42	*1/*9	*1/*9	*1/*6, *1/*9, *1/*37, *1/*38, *1/*39, *1/*40, *1/*41, *1/*42	*1/*9	*1/*9	*1/*6, *1/*9, *1/*37, *1/*38, *1/*39, *1/*40, *1/*41, *1/*42	*1/*6	*1/*6;*4/*9	*1/*6
NA10847	CYP2C19	*1/*1	*1/*1	*1/*1	NA	*38/*38	*1/*1, *1/*38, *38/*38	*1/*1	*1/*1	*1/*1	*1/*1	*1/*1	*1/*1	*1/*1	*1/*1	*1/*1	*1/*1	*1/*1	*1/*1	*1/*1	*1/*1	*1/*1
NA10847	CYP2C9	*1/*1	*1/*1	*1/*1	*1/*1	*1/*1	*1/*1	*1/*1	*1/*1	*1/*1	*1/*1	*1/*1	*1/*1	*1/*1	*1/*1	*1/*1	*1/*1	*1/*1	*1/*1	*1/*1	*1/*1	*1/*1
NA10847	CYP3A4	*1/*1	*1/*1	*1/*1	*1/*1	*1/*1	*1/*1	*1/*1	*1/*1	*1/*1	*1/*1	*1/*1	*1/*1	*1/*1	*1/*1	*1/*1	*1/*1	*1/*1	*1/*1	*1/*1	*1/*1	*1/*1
NA10847	CYP3A5	*3/*3	*3/*3	*3/*3	*3/*3	*3/*3	*3/*3	*3/*3	*3/*3	*3/*3	*3/*3	*3/*3	*3/*3	*3/*3	*3/*3	*3/*3	*3/*3	*3/*3	*3/*3	*3/*3	*3/*3	*3/*3
NA10847	CYP4F2	*1/*1	*1/*1	*1/*1	*1/*1	*1/*1	*1/*1	*1/*1	*1/*1	*1/*1	*1/*1	*1/*1	*1/*1	*1/*1	*1/*1	*1/*1	*1/*1	*1/*1	*1/*1	*1/*1	*1/*1	*1/*1
NA10847	DPYD	*1/*1	*1/*1	*1/*1	*1/*Amb	*1/rs1801159	*1/rs1801159+rs1801265	*1/*Amb	*1/rs1801159	*1/rs1801159+rs1801265	*1/*Amb	*1/rs1801159	*1/rs1801159+rs1801265	rs1801159/rs1801265	rs1801159/rs1801265	rs1801159/rs1801265	*1/*Amb	*1/rs1801159	*1/rs1801159+rs1801265	rs1801159/rs1801265	rs1801159/rs1801265	*1/rs1801265
NA10847	SLCO1B1	NA	NA	NA	*5/*15	*5/*15	*5/*15	*5/*15	*5/*15	*5/*15	*5/*15	*5/*15	*5/*15	*5/*15	*5/*15	*5/*15	*5/*15	*5/*15	*5/*15	*5/*15	*5/*15	*5/*15
NA10851	CYP2B6	NA	NA	NA	*1/*1	*1/*1	*1/*1	*1/*1	*1/*1	*1/*1	*1/*1	*1/*1	*1/*1	*1/*1	*1/*1	*1/*1	*1/*1	*1/*1	*1/*1	*1/*1	*1/*1	*1/*1
NA10851	CYP2C19	*1/*17	*1/*17	*1/*17	NA	*17/*38	*1/*4, *1/*17, *4/*38, *17/*38	*1/*17	*1/*17	*1/*17	*1/*17	*1/*17	*1/*17	*1/*17	*1/*17	*1/*17	*1/*17	*1/*17	*1/*17	*1/*17	*1/*17	*1/*17
NA10851	CYP2C9	*1/*1	*1/*1	*1/*1	*1/*1	*1/*1	*1/*1	*1/*1	*1/*1	*1/*1	*1/*1	*1/*1	*1/*1	*1/*1	*1/*1	*1/*1	*1/*1	*1/*1	*1/*1	*1/*1	*1/*1	*1/*1
NA10851	CYP3A4	*1/*1	*1/*1	*1/*1	*1/*1	*1/*1	*1/*1	*1/*1	*1/*1	*1/*1	*1/*1	*1/*1	*1/*1	*1/*1	*1/*1	*1/*1	*1/*1	*1/*1	*1/*1	*1/*1	*1/*1	*1/*1
NA10851	CYP3A5	*3/*3	*3/*3	*3/*3	*3/*3	*3/*3	*3/*3	*3/*3	*3/*3	*3/*3	*3/*3	*3/*3	*3/*3	*3/*3	*3/*3	*3/*3	*3/*3	*3/*3	*3/*3	*3/*3	*3/*3	*3/*3
NA10851	CYP4F2	*1/*1	*1/*1	*1/*1	*1/*6	*1/*6	*1/*6	*1/*6	*1/*6	*1/*6	*1/*6	*1/*6	*1/*6	*1/*6	*1/*6	*1/*6	*1/*6	*1/*6	*1/*6	*1/*1	*1/*1	*1/*6
NA10851	DPYD	*1/*1	*1/*1	*1/*1	*1/*Amb	*1/rs1801265	*1/rs1801265+rs2297595	*1/*Amb	*1/rs1801265	*1/rs1801265+rs2297595	*1/*Amb	*1/rs1801265	*1/rs1801265+rs2297595	*1/*Amb	*1/rs1801265	*1/rs1801265+rs2297595	*1/*Amb	*1/rs1801265	*1/rs1801265+rs2297595	rs1801265/rs2297595	rs1801265/rs2297595	*1/rs1801265
NA10851	SLCO1B1	NA	NA	NA	*1/*14	*1/*14	*1/*14	*1/*14	*1/*14	*1/*14	*1/*14	*1/*14	*1/*14	*1/*14	*1/*14	*1/*14	*1/*14	*1/*14	*1/*14	*1/*14	*4/*37;*14/*1	*1/*14
NA10854	CYP2B6	NA	NA	NA	*1/*1	*1/*1	*1/*1	*1/*1	*1/*1	*1/*1	*1/*1	*1/*1	*1/*1	*1/*1	*1/*1	*1/*1	*1/*1	*1/*1	*1/*1	*1/*1	*1/*1	*1/*1
NA10854	CYP2C19	*1/*1	*1/*1	*1/*1	NA	*38/*38	*1/*1, *1/*38, *38/*38	*1/*1	*1/*1	*1/*1	*1/*1	*1/*1	*1/*1	*1/*1	*1/*1	*1/*1	*1/*1	*1/*1	*1/*1	*1/*1	*1/*1	*1/*1
NA10854	CYP2C9	*2/*2	*2/*2	*2/*2; *2/*35; *2/*61; *35/*35; *35/*61; *61/*61	*2/*2	*2/*2	*2/*2, *2/*61, *61/*61	*2/*2	*2/*2	*2/*2	*2/*2	*2/*2	*2/*2	*2/*2	*2/*2	*2/*2	*2/*2	*2/*2	*2/*2	*2/*2	*2/*2	*2/*2
NA10854	CYP3A4	*1/*1	*1/*1	*1/*1	*1/*1	*1/*1	*1/*1	*1/*1	*1/*1	*1/*1	*1/*1	*1/*1	*1/*1	*1/*1	*1/*1	*1/*1	*1/*1	*1/*1	*1/*1	*1/*1	*1/*1	*1/*1
NA10854	CYP3A5	*1/*3	*1/*3	*1/*3	*1/*3	*1/*3	*1/*3	*1/*3	*1/*3	*1/*3	*1/*3	*1/*3	*1/*3	*1/*3	*1/*3	*1/*3	*1/*3	*1/*3	*1/*3	*1/*3	*1/*3	*1/*3
NA10854	CYP4F2	*1/*3	*1/*3	*1/*3; *1/*4	*1/*3	*1/*3	*1/*3, *1/*4	*1/*3	*1/*3	*1/*3, *1/*4	*1/*3	*1/*3	*1/*3	*1/*3	*1/*3	*1/*3	*1/*3	*1/*3	*1/*3	*1/*3	*1/*3	*1/*3
NA10854	DPYD	*1/*1	*1/*1	*1/*1	*1/*1	*1/*1	*1/*1	*1/*1	*1/*1	*1/*1	*1/*1	*1/*1	*1/*1	*1/*1	*1/*1	*1/*1	*1/*1	*1/*1	*1/*1	*1/*1	*1/*1	*1/*1
NA10854	SLCO1B1	NA	NA	NA	*1/*37	*1/*37	*1/*37, *1/*42	*1/*37	*1/*37	*1/*37, *1/*39, *1/*42	*1/*37	*1/*37	*1/*37, *1/*42	*1/*37	*1/*37	*1/*37, *1/*42	*1/*37	*1/*37	*1/*37, *1/*42	*1/*37	*1/*37	*1/*37
NA10855	CYP2B6	NA	NA	NA	*1/*5	*1/*5	*1/*5	*1/*5	*1/*5	*1/*5	*1/*5	*1/*5	*1/*5	*1/*5	*1/*5	*1/*5	*1/*5	*1/*5	*1/*5	*1/*5	*1/*5	*1/*1
NA10855	CYP2C19	*1/*38	*1/*38	*1/*38	NA	*38/*38	*1/*1, *1/*38, *38/*38	*1/*38	*1/*38	*1/*38	*1/*38	*1/*38	*1/*38	*1/*38	*1/*38	*1/*38	*1/*38	*1/*38	*1/*38	*1/*38	*1/*38	*1/*1
NA10855	CYP2C9	*2/*3	*2/*3	*2/*3; *2/*18; *2/*68; *3/*35; *3/*61; *18/*35; *18/*61; *35/*68; *61/*68	*2/*3	*2/*3	*2/*3, *2/*18, *2/*68, *3/*61, *18/*61, *61/*68	*2/*3	*2/*3	*2/*3, *2/*18, *2/*68	*2/*3	*2/*3	*2/*3, *2/*18, *2/*68	*2/*3	*2/*3	*2/*3, *2/*18, *2/*68	*2/*3	*2/*3	*2/*3, *2/*18, *2/*68	*2/*3	*2/*3	*2/*3
NA10855	CYP3A4	*1/*1	*1/*1	*1/*1	*1/*1	*1/*1	*1/*1	*1/*1	*1/*1	*1/*1	*1/*1	*1/*1	*1/*1	*1/*1	*1/*1	*1/*1	*1/*1	*1/*1	*1/*1	*1/*1	*1/*1	*1/*1
NA10855	CYP3A5	*3/*3	*3/*3	*3/*3	*3/*3	*3/*3	*3/*3	*3/*3	*3/*3	*3/*3	*3/*3	*3/*3	*3/*3	*3/*3	*3/*3	*3/*3	*3/*3	*3/*3	*3/*3	*3/*3	*3/*3	*3/*3
NA10855	DPYD	*1/*1	*1/*1	*1/*1	*1/rs1801159	*1/rs1801159	*1/rs1801159	*1/rs1801159	*1/rs1801159	*1/rs1801159	*1/rs1801159	*1/rs1801159	*1/rs1801159	*1/rs1801159	*1/rs1801159	*1/rs1801159	*1/rs1801159	*1/rs1801159	*1/rs1801159	*1/rs1801159	*1/rs1801159	*1/*1
NA10855	SLCO1B1	NA	NA	NA	*1/*14	*1/*14	*1/*14	*1/*14	*1/*14	*1/*14	*1/*14	*1/*14	*1/*14	*1/*14	*1/*14	*1/*14	*1/*14	*1/*14	*1/*14	*1/*14	*4/*37;*14/*1	*1/*1
NA10856	CYP2B6	NA	NA	NA	*1/*1	*1/*1	*1/*1	*1/*1	*1/*1	*1/*1	*1/*1	*1/*1	*1/*1	*1/*1	*1/*1	*1/*1	*1/*1	*1/*1	*1/*1	*1/*1	*1/*1	*1/*1
NA10856	CYP2C19	*1/*2	*1/*2	*1/*2	NA	*35/*38	*1/*2, *1/*35, *2/*38, *35/*38	*1/*2	*1/*2	*1/*2	*1/*2	*1/*2	*1/*2	*1/*2	*1/*2	*1/*2	*1/*2	*1/*2	*1/*2	*1/*2	*1/*2	*1/*2
NA10856	CYP2C9	*1/*2	*1/*2	*1/*2; *1/*35; *1/*61	*1/*2	*1/*2	*1/*2, *1/*61	*1/*2	*1/*2	*1/*2	*1/*2	*1/*2	*1/*2	*1/*2	*1/*2	*1/*2	*1/*2	*1/*2	*1/*2	*1/*2	*1/*2	*1/*2
NA10856	CYP3A4	*1/*1	*1/*1	*1/*1	*1/*1	*1/*1	*1/*1	*1/*1	*1/*1	*1/*1	*1/*1	*1/*1	*1/*1	*1/*1	*1/*1	*1/*1	*1/*1	*1/*1	*1/*1	*1/*1	*1/*1	*1/*1
NA10856	CYP3A5	*1/*3	*1/*3	*1/*3	*1/*3	*1/*3	*1/*3	*1/*3	*1/*3	*1/*3	*1/*3	*1/*3	*1/*3	*1/*3	*1/*3	*1/*3	*1/*3	*1/*3	*1/*3	*1/*3	*1/*3	*1/*3
NA10856	DPYD	*1/*1	*1/*1	*1/*1	rs1801159/rs1801160	rs1801159/rs1801160	rs1801159/rs1801160	rs1801159/rs1801160	rs1801159/rs1801160	rs1801159/rs1801160	rs1801159/rs1801160	rs1801159/rs1801160	rs1801159/rs1801160	rs1801159/rs1801160	rs1801159/rs1801160	rs1801159/rs1801160	rs1801159/rs1801160	rs1801159/rs1801160	rs1801159/rs1801160	rs1801159/rs1801160	rs1801159/rs1801160	*1/*1
NA10856	SLCO1B1	NA	NA	NA	*1/*20	*1/*20	*1/*20	*1/*20	*1/*20	*1/*20	*1/*20	*1/*20	*1/*20	*1/*20	*1/*20	*1/*20	*1/*20	*1/*20	*1/*20	*1/*20	*19/*37;*20/*1	*1/*1
NA10859	CYP2B6	NA	NA	NA	*1/*9	*1/*9	*1/*6, *1/*9, *1/*26, *1/*37, *1/*38, *1/*39, *1/*40, *1/*41, *1/*42, *1/*43	*1/*9	*1/*9	*1/*6, *1/*9, *1/*37, *1/*38, *1/*39, *1/*40, *1/*41, *1/*42, *1/*43	*1/*9	*1/*9	*1/*6, *1/*9, *1/*37, *1/*38, *1/*39, *1/*40, *1/*41, *1/*42	*1/*9	*1/*9	*1/*6, *1/*9, *1/*37, *1/*38, *1/*39, *1/*40, *1/*41, *1/*42	*1/*9	*1/*9	*1/*6, *1/*9, *1/*37, *1/*38, *1/*39, *1/*40, *1/*41, *1/*42	*1/*6	*1/*6;*4/*9	*1/*6
NA10859	CYP2C19	*1/*1	*1/*1	*1/*1	NA	*38/*38	*1/*1, *1/*38, *38/*38	*1/*1	*1/*1	*1/*1	*1/*1	*1/*1	*1/*1	*1/*1	*1/*1	*1/*1	*1/*1	*1/*1	*1/*1	*1/*1	*1/*1	*1/*1
NA10859	CYP2C9	*1/*1	*1/*1	*1/*1	*1/*1	*1/*1	*1/*1	*1/*1	*1/*1	*1/*1	*1/*1	*1/*1	*1/*1	*1/*1	*1/*1	*1/*1	*1/*1	*1/*1	*1/*1	*1/*1	*1/*1	*1/*1
NA10859	CYP3A4	*1/*1	*1/*1	*1/*1	*1/*1	*1/*1	*1/*1	*1/*1	*1/*1	*1/*1	*1/*1	*1/*1	*1/*1	*1/*1	*1/*1	*1/*1	*1/*1	*1/*1	*1/*1	*1/*1	*1/*1	*1/*1
NA10859	CYP3A5	*3/*3	*3/*3	*3/*3	*3/*3	*3/*3	*3/*3	*3/*3	*3/*3	*3/*3	*3/*3	*3/*3	*3/*3	*3/*3	*3/*3	*3/*3	*3/*3	*3/*3	*3/*3	*3/*3	*3/*3	*3/*3
NA10859	DPYD	*1/*1	*1/*1	*1/*1	*Amb/rs1801159	rs1801159/rs1801160	rs1801159/rs1801160+rs1801265+rs17376848	*Amb/rs1801159	rs1801159/rs1801160	rs1801159/rs1801160+rs1801265+rs17376848	*Amb/rs1801159	rs1801159/rs1801160	rs1801159/rs1801160+rs1801265+rs17376848	*Amb/*Amb	rs1801159/rs1801160	rs1801159+rs1801160/rs1801265+rs17376848	*Amb/rs1801159	rs1801159/rs1801160	rs1801159/rs1801160+rs1801265+rs17376848	rs1801159+rs1801160+rs1801265/rs17376848	NA	*1/rs1801265
NA10859	SLCO1B1	NA	NA	NA	*1/*15	*1/*15	*1/*15	*1/*15	*1/*15	*1/*15	*1/*15	*1/*15	*1/*15	*1/*15	*1/*15	*1/*15	*1/*15	*1/*15	*1/*15	*1/*15	*5/*37;*15/*1	*1/*15
NA10865	CYP2C19	*8/*17	*8/*17	*8/*17	NA	*8/*17	*4/*8, *8/*17	*8/*17	*8/*17	*8/*17	*8/*17	*8/*17	*8/*17	*8/*17	*8/*17	*8/*17	*8/*17	*8/*17	*8/*17	*8/*17	*8/*17	*8/*17
NA10865	CYP2C9	*1/*2	*1/*2	*1/*2; *1/*35; *1/*61	*1/*2	*1/*2	*1/*2, *1/*61	*1/*2	*1/*2	*1/*2	*1/*2	*1/*2	*1/*2	*1/*2	*1/*2	*1/*2	*1/*2	*1/*2	*1/*2	*1/*2	*1/*2	*1/*2
NA10865	CYP3A4	*1/*1	*1/*1	*1/*1	*1/*1	*1/*1	*1/*1	*1/*1	*1/*1	*1/*1	*1/*1	*1/*1	*1/*1	*1/*1	*1/*1	*1/*1	*1/*1	*1/*1	*1/*1	*1/*1	*1/*1	*1/*1
NA10865	CYP3A5	*3/*3	*3/*3	*3/*3	*3/*3	*3/*3	*3/*3	*3/*3	*3/*3	*3/*3	*3/*3	*3/*3	*3/*3	*3/*3	*3/*3	*3/*3	*3/*3	*3/*3	*3/*3	*3/*3	*3/*3	*3/*3
NA10865	DPYD	*1/*1	*1/*1	*1/*1	*1/*1	*1/*1	*1/*1	*1/*1	*1/*1	*1/*1	*1/*1	*1/*1	*1/*1	*1/*1	*1/*1	*1/*1	*1/*1	*1/*1	*1/*1	*1/*1	*1/*1	*1/*1
NA10865	SLCO1B1	NA	NA	NA	*1/*20	*1/*20	*1/*20	*1/*20	*1/*20	*1/*20	*1/*20	*1/*20	*1/*20	*1/*20	*1/*20	*1/*20	*1/*20	*1/*20	*1/*20	*1/*20	*19/*37;*20/*1	*1/*1
NA11832	CYP2B6	NA	NA	NA	*1/*1	*1/*1	*1/*1	*1/*1	*1/*1	*1/*1	*1/*1	*1/*1	*1/*1	*1/*1	*1/*1	*1/*1	*1/*1	*1/*1	*1/*1	*1/*1	*1/*1	*1/*1
NA11832	CYP2C19	*2/*38	*2/*38	*2/*38	NA	*35/*38	*1/*2, *1/*35, *2/*38, *35/*38	*2/*38	*2/*38	*2/*38	*2/*38	*2/*38	*2/*38	*2/*38	*2/*38	*2/*38	*2/*38	*2/*38	*2/*38	*2/*38	*2/*38	*1/*2
NA11832	CYP2C9	*1/*3	*1/*3	*1/*3; *1/*18; *1/*68	*1/*3	*1/*3	*1/*3, *1/*18, *1/*68	*1/*3	*1/*3	*1/*3, *1/*18, *1/*68	*1/*3	*1/*3	*1/*3, *1/*18, *1/*68	*1/*3	*1/*3	*1/*3, *1/*18, *1/*68	*1/*3	*1/*3	*1/*3, *1/*18, *1/*68	*1/*3	*1/*3	*1/*3
NA11832	CYP3A4	*1/*1	*1/*1	*1/*1	*1/*1	*1/*1	*1/*1	*1/*1	*1/*1	*1/*1	*1/*1	*1/*1	*1/*1	*1/*1	*1/*1	*1/*1	*1/*1	*1/*1	*1/*1	*1/*1	*1/*1	*1/*1
NA11832	CYP3A5	*3/*3	*3/*3	*3/*3	*3/*3	*3/*3	*3/*3	*3/*3	*3/*3	*3/*3	*3/*3	*3/*3	*3/*3	*3/*3	*3/*3	*3/*3	*3/*3	*3/*3	*3/*3	*3/*3	*3/*3	*3/*3
NA11832	CYP4F2	*1/*1	*1/*1	*1/*1	*1/*5	*1/*5	*1/*5	*1/*5	*1/*5	*1/*5	*1/*5	*1/*5	*1/*5	*1/*5	*1/*5	*1/*5	*1/*5	*1/*5	*1/*5	*1/*1	*1/*1	*1/*5
NA11832	DPYD	*1/*1	*1/*1	*1/*1	rs1801159/rs2297595	rs1801159/rs2297595	rs1801159/rs2297595	rs1801159/rs2297595	rs1801159/rs2297595	rs1801159/rs2297595	rs1801159/rs2297595	rs1801159/rs2297595	rs1801159/rs2297595	rs1801159/rs2297595	rs1801159/rs2297595	rs1801159/rs2297595	rs1801159/rs2297595	rs1801159/rs2297595	rs1801159/rs2297595	rs1801159/rs2297595	rs1801159/rs2297595	rs1801159/rs2297595
NA11832	SLCO1B1	NA	NA	NA	*14/*20	*14/*20	*14/*20	*14/*20	*14/*20	*14/*20	*14/*20	*14/*20	*14/*20	*14/*20	*14/*20	*14/*20	*14/*20	*14/*20	*14/*20	*14/*20	*14/*20	*14/*20
NA11839	CYP2B6	NA	NA	NA	*1/*15	*1/*15	*1/*15	*1/*15	*1/*15	*1/*15	*1/*15	*1/*15	*1/*15	*1/*15	*1/*15	*1/*15	*1/*15	*1/*15	*1/*15	*1/*15	*1/*15	*1/*15
NA11839	CYP2C19	*1/*38	*1/*38	*1/*38	NA	*38/*38	*1/*1, *1/*38, *38/*38	*1/*38	*1/*38	*1/*38	*1/*38	*1/*38	*1/*38	*1/*38	*1/*38	*1/*38	*1/*38	*1/*38	*1/*38	*1/*38	*1/*38	*1/*1
NA11839	CYP2C9	*2/*3	*2/*3	*2/*3; *2/*18; *2/*68; *3/*35; *3/*61; *18/*35; *18/*61; *35/*68; *61/*68	*2/*3	*2/*3	*2/*3, *2/*18, *2/*68, *3/*61, *18/*61, *61/*68	*2/*3	*2/*3	*2/*3, *2/*18, *2/*68	*2/*3	*2/*3	*2/*3, *2/*18, *2/*68	*2/*3	*2/*3	*2/*3, *2/*18, *2/*68	*2/*3	*2/*3	*2/*3, *2/*18, *2/*68	*2/*3	*2/*3	*2/*3
NA11839	CYP3A4	*1/*1	*1/*1	*1/*1	*1/*1	*1/*1	*1/*1	*1/*1	*1/*1	*1/*1	*1/*1	*1/*1	*1/*1	*1/*1	*1/*1	*1/*1	*1/*1	*1/*1	*1/*1	*1/*1	*1/*1	*1/*1
NA11839	CYP3A5	*1/*3	*1/*3	*1/*3	*1/*3	*1/*3	*1/*3	*1/*3	*1/*3	*1/*3	*1/*3	*1/*3	*1/*3	*1/*3	*1/*3	*1/*3	*1/*3	*1/*3	*1/*3	*1/*3	*1/*3	*1/*3
NA11839	CYP4F2	*1/*3	*1/*3	*1/*3; *1/*4	*3/*5	*3/*5	*3/*5, *4/*5	*3/*5	*3/*5	*3/*5, *4/*5	*3/*5	*3/*5	*3/*5	*3/*5	*3/*5	*3/*5	*3/*5	*3/*5	*3/*5	*1/*3	*1/*3	*3/*5
NA11839	DPYD	*1/*1	*1/*1	*1/*1	*1/rs1801159	*1/rs1801159	*1/rs1801159	*1/rs1801159	*1/rs1801159	*1/rs1801159	*1/rs1801159	*1/rs1801159	*1/rs1801159	*1/rs1801159	*1/rs1801159	*1/rs1801159	*1/rs1801159	*1/rs1801159	*1/rs1801159	*1/rs1801159	*1/rs1801159	*1/rs1801159
NA11839	SLCO1B1	NA	NA	NA	*1/*37	*1/*37	*1/*37, *1/*42	*1/*37	*1/*37	*1/*37, *1/*39, *1/*42	*1/*37	*1/*37	*1/*37, *1/*42	*1/*37	*1/*37	*1/*37, *1/*42	*1/*37	*1/*37	*1/*37, *1/*42	*1/*37	*1/*37	*1/*37
NA11881	CYP2B6	NA	NA	NA	*1/*9	*1/*9	*1/*6, *1/*9, *1/*26, *1/*37, *1/*38, *1/*39, *1/*40, *1/*41, *1/*42, *1/*43	*1/*9	*1/*9	*1/*6, *1/*9, *1/*37, *1/*38, *1/*39, *1/*40, *1/*41, *1/*42, *1/*43	*1/*9	*1/*9	*1/*6, *1/*9, *1/*37, *1/*38, *1/*39, *1/*40, *1/*41, *1/*42	*1/*9	*1/*9	*1/*6, *1/*9, *1/*37, *1/*38, *1/*39, *1/*40, *1/*41, *1/*42	*1/*9	*1/*9	*1/*6, *1/*9, *1/*37, *1/*38, *1/*39, *1/*40, *1/*41, *1/*42	*1/*6	*1/*6;*4/*9	*1/*6
NA11881	CYP2C19	*1/*17	*1/*17	*1/*17	NA	*17/*38	*1/*4, *1/*17, *4/*38, *17/*38	*1/*17	*1/*17	*1/*17	*1/*17	*1/*17	*1/*17	*1/*17	*1/*17	*1/*17	*1/*17	*1/*17	*1/*17	*1/*17	*1/*17	*1/*17
NA11881	CYP2C9	*1/*1	*1/*1	*1/*1	*1/*1	*1/*1	*1/*1	*1/*1	*1/*1	*1/*1	*1/*1	*1/*1	*1/*1	*1/*1	*1/*1	*1/*1	*1/*1	*1/*1	*1/*1	*1/*1	*1/*1	*1/*1
NA11881	CYP3A4	*1/*1	*1/*1	*1/*1	*1/*1	*1/*1	*1/*1	*1/*1	*1/*1	*1/*1	*1/*1	*1/*1	*1/*1	*1/*1	*1/*1	*1/*1	*1/*1	*1/*1	*1/*1	*1/*1	*1/*1	*1/*1
NA11881	CYP3A5	*3/*3	*3/*3	*3/*3	*3/*3	*3/*3	*3/*3	*3/*3	*3/*3	*3/*3	*3/*3	*3/*3	*3/*3	*3/*3	*3/*3	*3/*3	*3/*3	*3/*3	*3/*3	*3/*3	*3/*3	*3/*3
NA11881	DPYD	*1/*1	*1/*1	*1/*1	*1/rs1801159	*1/rs1801159	*1/rs1801159	*1/rs1801159	*1/rs1801159	*1/rs1801159	*1/rs1801159	*1/rs1801159	*1/rs1801159	*1/rs1801159	*1/rs1801159	*1/rs1801159	*1/rs1801159	*1/rs1801159	*1/rs1801159	*1/rs1801159	*1/rs1801159	*1/*1
NA11881	SLCO1B1	NA	NA	NA	*14/*15	*14/*15	*14/*15	*14/*15	*14/*15	*14/*15	*14/*15	*14/*15	*14/*15	*14/*15	*14/*15	*14/*15	*14/*15	*14/*15	*14/*15	*14/*15	*14/*15	*1/*15
NA11993	CYP2B6	NA	NA	NA	*1/*1	*1/*1	*1/*1	*1/*1	*1/*1	*1/*1	*1/*1	*1/*1	*1/*1	*1/*1	*1/*1	*1/*1	*1/*1	*1/*1	*1/*1	*1/*1	*1/*1	*1/*1
NA11993	CYP2C19	*1/*1	*1/*1	*1/*1	NA	*38/*38	*1/*1, *1/*38, *38/*38	*1/*1	*1/*1	*1/*1	*1/*1	*1/*1	*1/*1	*1/*1	*1/*1	*1/*1	*1/*1	*1/*1	*1/*1	*1/*1	*1/*1	*1/*1
NA11993	CYP2C9	*1/*1	*1/*1	*1/*1	*1/*1	*1/*1	*1/*1	*1/*1	*1/*1	*1/*1	*1/*1	*1/*1	*1/*1	*1/*1	*1/*1	*1/*1	*1/*1	*1/*1	*1/*1	*1/*1	*1/*1	*1/*1
NA11993	CYP3A4	*1/*1	*1/*1	*1/*1	*1/*1	*1/*1	*1/*1	*1/*1	*1/*1	*1/*1	*1/*1	*1/*1	*1/*1	*1/*1	*1/*1	*1/*1	*1/*1	*1/*1	*1/*1	*1/*1	*1/*1	*1/*1
NA11993	CYP3A5	*3/*3	*3/*3	*3/*3	*3/*3	*3/*3	*3/*3	*3/*3	*3/*3	*3/*3	*3/*3	*3/*3	*3/*3	*3/*3	*3/*3	*3/*3	*3/*3	*3/*3	*3/*3	*3/*3	*3/*3	*3/*3
NA11993	CYP4F2	*1/*3	*1/*3	*1/*3; *1/*4	*1/*3	*1/*3	*1/*3, *1/*4	*1/*3	*1/*3	*1/*3, *1/*4	*1/*3	*1/*3	*1/*3	*1/*3	*1/*3	*1/*3	*1/*3	*1/*3	*1/*3	*1/*3	*1/*3	*1/*3
NA11993	DPYD	*1/*1	*1/*1	*1/*1	*1/rs1801159	*1/rs1801159	*1/rs1801159	*1/rs1801159	*1/rs1801159	*1/rs1801159	*1/rs1801159	*1/rs1801159	*1/rs1801159	*1/rs1801159	*1/rs1801159	*1/rs1801159	*1/rs1801159	*1/rs1801159	*1/rs1801159	rs1801159/rs1801159+rs201615754	rs1801159/rs201615754	rs1801159/rs201615754
NA11993	SLCO1B1	NA	NA	NA	*1/*15	*1/*15	*1/*15	*1/*15	*1/*15	*1/*15	*1/*15	*1/*15	*1/*15	*1/*15	*1/*15	*1/*15	*1/*15	*1/*15	*1/*15	*1/*15	*5/*37;*15/*1	*1/*15
NA12003	CYP2B6	NA	NA	NA	*9/*9	*9/*9	*6/*6, *6/*9, *6/*26, *6/*37, *6/*38, *6/*39, *6/*40, *6/*41, *6/*42, *6/*43, *9/*9, *9/*26, *9/*37, *9/*38, *9/*39, *9/*40, *9/*41, *9/*42, *9/*43, *26/*26, *26/*37, *26/*38, *26/*39, *26/*40, *26/*41, *26/*42, *26/*43, *37/*37, *37/*38, *37/*39, *37/*40, *37/*41, *37/*42, *37/*43, *38/*38, *38/*39, *38/*40, *38/*41, *38/*42, *38/*43, *39/*39, *39/*40, *39/*41, *39/*42, *39/*43, *40/*40, *40/*41…	*9/*9	*9/*9	*6/*6, *6/*9, *6/*37, *6/*38, *6/*39, *6/*40, *6/*41, *6/*42, *6/*43, *9/*9, *9/*37, *9/*38, *9/*39, *9/*40, *9/*41, *9/*42, *9/*43, *37/*37, *37/*38, *37/*39, *37/*40, *37/*41, *37/*42, *37/*43, *38/*38, *38/*39, *38/*40, *38/*41, *38/*42, *38/*43, *39/*39, *39/*40, *39/*41, *39/*42, *39/*43, *40/*40, *40/*41, *40/*42, *40/*43, *41/*41, *41/*42, *41/*43, *42/*42, *42/*43, *43/*43	*9/*9	*9/*9	*6/*6, *6/*9, *6/*37, *6/*38, *6/*39, *6/*40, *6/*41, *6/*42, *9/*9, *9/*37, *9/*38, *9/*39, *9/*40, *9/*41, *9/*42, *37/*37, *37/*38, *37/*39, *37/*40, *37/*41, *37/*42, *38/*38, *38/*39, *38/*40, *38/*41, *38/*42, *39/*39, *39/*40, *39/*41, *39/*42, *40/*40, *40/*41, *40/*42, *41/*41, *41/*42, *42/*42	*9/*9	*9/*9	*6/*6, *6/*9, *6/*37, *6/*38, *6/*39, *6/*40, *6/*41, *6/*42, *9/*9, *9/*37, *9/*38, *9/*39, *9/*40, *9/*41, *9/*42, *37/*37, *37/*38, *37/*39, *37/*40, *37/*41, *37/*42, *38/*38, *38/*39, *38/*40, *38/*41, *38/*42, *39/*39, *39/*40, *39/*41, *39/*42, *40/*40, *40/*41, *40/*42, *41/*41, *41/*42, *42/*42	*9/*9	*9/*9	*6/*6, *6/*9, *6/*37, *6/*38, *6/*39, *6/*40, *6/*41, *6/*42, *9/*9, *9/*37, *9/*38, *9/*39, *9/*40, *9/*41, *9/*42, *37/*37, *37/*38, *37/*39, *37/*40, *37/*41, *37/*42, *38/*38, *38/*39, *38/*40, *38/*41, *38/*42, *39/*39, *39/*40, *39/*41, *39/*42, *40/*40, *40/*41, *40/*42, *41/*41, *41/*42, *42/*42	*6/*6	*6/*6	*6/*6
NA12003	CYP2C19	*1/*1	*1/*1	*1/*1	NA	*38/*38	*1/*1, *1/*38, *38/*38	*1/*1	*1/*1	*1/*1	*1/*1	*1/*1	*1/*1	*1/*1	*1/*1	*1/*1	*1/*1	*1/*1	*1/*1	*1/*1	*1/*1	*1/*1
NA12003	CYP2C9	*1/*2	*1/*2	*1/*2; *1/*35; *1/*61	*1/*2	*1/*2	*1/*2, *1/*61	*1/*2	*1/*2	*1/*2	*1/*2	*1/*2	*1/*2	*1/*2	*1/*2	*1/*2	*1/*2	*1/*2	*1/*2	*1/*2	*1/*2	*1/*2
NA12003	CYP3A4	*1/*1	*1/*1	*1/*1	*1/*1	*1/*1	*1/*1	*1/*1	*1/*1	*1/*1	*1/*1	*1/*1	*1/*1	*1/*1	*1/*1	*1/*1	*1/*1	*1/*1	*1/*1	*1/*1	*1/*1	*1/*1
NA12003	CYP3A5	*1/*3	*1/*3	*1/*3	*1/*3	*1/*3	*1/*3	*1/*3	*1/*3	*1/*3	*1/*3	*1/*3	*1/*3	*1/*3	*1/*3	*1/*3	*1/*3	*1/*3	*1/*3	*1/*3	*1/*3	*1/*3
NA12003	CYP4F2	*1/*1	*1/*1	*1/*1	*1/*6	*1/*6	*1/*6	*1/*6	*1/*6	*1/*6	*1/*6	*1/*6	*1/*6	*1/*6	*1/*6	*1/*6	*1/*6	*1/*6	*1/*6	*1/*1	*1/*1	*1/*6
NA12003	DPYD	*1/*1	*1/*1	*1/*1	*1/*1	*1/*1	*1/*1	*1/*1	*1/*1	*1/*1	*1/*1	*1/*1	*1/*1	*1/*1	*1/*1	*1/*1	*1/*1	*1/*1	*1/*1	*1/*1	*1/*1	*1/*1
NA12003	SLCO1B1	NA	NA	NA	*1/*15	*1/*15	*1/*15	*1/*15	*1/*15	*1/*15	*1/*15	*1/*15	*1/*15	*1/*15	*1/*15	*1/*15	*1/*15	*1/*15	*1/*15	*1/*15	*5/*37;*15/*1	*1/*15
NA12006	CYP2B6	NA	NA	NA	*1/*5	*1/*5	*1/*5	*1/*5	*1/*5	*1/*5	*1/*5	*1/*5	*1/*5	*1/*5	*1/*5	*1/*5	*1/*5	*1/*5	*1/*5	*1/*5	*1/*5	*1/*5
NA12006	CYP2C19	*1/*1	*1/*1	*1/*1	NA	*38/*38	*1/*1, *1/*38, *38/*38	*1/*1	*1/*1	*1/*1	*1/*1	*1/*1	*1/*1	*1/*1	*1/*1	*1/*1	*1/*1	*1/*1	*1/*1	*1/*1	*1/*1	*1/*1
NA12006	CYP2C9	*1/*1	*1/*1	*1/*1	*1/*1	*1/*1	*1/*1	*1/*1	*1/*1	*1/*1	*1/*1	*1/*1	*1/*1	*1/*1	*1/*1	*1/*1	*1/*1	*1/*1	*1/*1	*1/*1	*1/*1	*1/*1
NA12006	CYP3A4	*1/*1	*1/*1	*1/*1	*1/*1	*1/*1	*1/*1	*1/*3	*1/*3	*1/*3	*1/*3	*1/*3	*1/*3	*1/*3	*1/*3	*1/*3	*1/*3	*1/*3	*1/*3	*1/*3	*1/*3	*1/*3
NA12006	CYP3A5	*3/*3	*3/*3	*3/*3	*3/*3	*3/*3	*3/*3	*3/*3	*3/*3	*3/*3	*3/*3	*3/*3	*3/*3	*3/*3	*3/*3	*3/*3	*3/*3	*3/*3	*3/*3	*3/*3	*3/*3	*3/*3
NA12006	CYP4F2	*1/*3	*1/*3	*1/*3; *1/*4	*1/*3	*1/*3	*1/*3, *1/*4	*1/*3	*1/*3	*1/*3, *1/*4	*1/*3	*1/*3	*1/*3	*1/*3	*1/*3	*1/*3	*1/*3	*1/*3	*1/*3	*1/*3	*1/*3	*1/*3
NA12006	DPYD	*1/*1	*1/*1	*1/*1	*1/*1	*1/*1	*1/*1	*1/*1	*1/*1	*1/*1	*1/*1	*1/*1	*1/*1	*1/*1	*1/*1	*1/*1	*1/*1	*1/*1	*1/*1	*1/*1	*1/*1	*1/*1
NA12006	SLCO1B1	NA	NA	NA	*37/*37	*37/*37	*37/*37, *37/*42, *42/*42	*37/*37	*37/*37	*37/*37, *37/*39, *37/*42, *39/*39, *39/*42, *42/*42	*37/*37	*37/*37	*37/*37, *37/*42, *42/*42	*37/*37	*37/*37	*37/*37, *37/*42, *42/*42	*37/*37	*37/*37	*37/*37, *37/*42, *42/*42	*37/*37	*37/*37	*37/*37
NA12145	CYP2B6	NA	NA	NA	*1/*1	*1/*1	*1/*1	*1/*1	*1/*1	*1/*1	*1/*1	*1/*1	*1/*1	*1/*1	*1/*1	*1/*1	*1/*1	*1/*1	*1/*1	*1/*1	*1/*1	*1/*1
NA12145	CYP2C19	*2/*17	*2/*17	*2/*17	NA	*17/*35	*2/*4, *2/*17, *4/*35, *17/*35	*2/*17	*2/*17	*2/*17	*2/*17	*2/*17	*2/*17	*2/*17	*2/*17	*2/*17	*2/*17	*2/*17	*2/*17	*2/*17	*2/*17	*2/*17
NA12145	CYP2C9	*1/*1	*1/*1	*1/*1	*1/*1	*1/*1	*1/*1	*1/*1	*1/*1	*1/*1	*1/*1	*1/*1	*1/*1	*1/*1	*1/*1	*1/*1	*1/*1	*1/*1	*1/*1	*1/*1	*1/*1	*1/*1
NA12145	CYP3A4	*1/*1	*1/*1	*1/*1	*1/*1	*1/*1	*1/*1	*1/*1	*1/*1	*1/*1	*1/*1	*1/*1	*1/*1	*1/*1	*1/*1	*1/*1	*1/*1	*1/*1	*1/*1	*1/*1	*1/*1	*1/*1
NA12145	CYP3A5	*3/*3	*3/*3	*3/*3	*3/*3	*3/*3	*3/*3	*3/*3	*3/*3	*3/*3	*3/*3	*3/*3	*3/*3	*3/*3	*3/*3	*3/*3	*3/*3	*3/*3	*3/*3	*3/*3	*3/*3	*3/*3
NA12145	CYP4F2	*1/*1	*1/*1	*1/*1	*1/*1	*1/*1	*1/*1	*1/*1	*1/*1	*1/*1	*1/*1	*1/*1	*1/*1	*1/*1	*1/*1	*1/*1	*1/*1	*1/*1	*1/*1	*1/*1	*1/*1	*1/*1
NA12145	DPYD	*1/*1	*1/*1	*1/*1	*1/rs1801265	*1/rs1801265	*1/rs1801265	*1/rs1801265	*1/rs1801265	*1/rs1801265	*1/rs1801265	*1/rs1801265	*1/rs1801265	*1/rs1801265	*1/rs1801265	*1/rs1801265	*1/rs1801265	*1/rs1801265	*1/rs1801265	*1/rs1801265	*1/rs1801265	*1/rs1801265
NA12145	SLCO1B1	NA	NA	NA	*1/*1	*1/*1	*1/*1	*1/*1	*1/*1	*1/*1	*1/*1	*1/*1	*1/*1	*1/*1	*1/*1	*1/*1	*1/*1	*1/*1	*1/*1	*1/*1	*1/*1	*1/*1
NA12156	CYP2B6	NA	NA	NA	*1/*1	*1/*1	*1/*1	*1/*1	*1/*1	*1/*1	*1/*1	*1/*1	*1/*1	*1/*1	*1/*1	*1/*1	*1/*1	*1/*1	*1/*1	*1/*1	*1/*1	*1/*1
NA12156	CYP2C19	*1/*1	*1/*1	*1/*1	NA	*38/*38	*1/*1, *1/*38, *38/*38	*1/*1	*1/*1	*1/*1	*1/*1	*1/*1	*1/*1	*1/*1	*1/*1	*1/*1	*1/*1	*1/*1	*1/*1	*1/*1	*1/*1	*1/*1
NA12156	CYP2C9	*1/*2	*1/*2	*1/*2; *1/*35; *1/*61	*1/*2	*1/*2	*1/*2, *1/*61	*1/*2	*1/*2	*1/*2	*1/*2	*1/*2	*1/*2	*1/*2	*1/*2	*1/*2	*1/*2	*1/*2	*1/*2	*1/*2	*1/*2	*1/*2
NA12156	CYP3A4	*1/*1	*1/*1	*1/*1	*1/*1	*1/*1	*1/*1	*1/*1	*1/*1	*1/*1	*1/*1	*1/*1	*1/*1	*1/*1	*1/*1	*1/*1	*1/*1	*1/*1	*1/*1	*1/*1	*1/*1	*1/*1
NA12156	CYP3A5	*3/*3	*3/*3	*3/*3	*3/*3	*3/*3	*3/*3	*3/*3	*3/*3	*3/*3	*3/*3	*3/*3	*3/*3	*3/*3	*3/*3	*3/*3	*3/*3	*3/*3	*3/*3	*3/*3	*3/*3	*3/*3
NA12156	CYP4F2	*1/*3	*1/*3	*1/*3; *1/*4	*1/*3	*1/*3	*1/*3, *1/*4	*1/*3	*1/*3	*1/*3, *1/*4	*1/*4	*1/*4	*1/*4	*1/*4	*1/*4	*1/*4	*1/*4	*1/*4	*1/*4	*1/*4	*2/*3	*2/*3
NA12156	DPYD	*1/*1	*1/*1	*1/*1	*1/*Amb	*1/rs1801159	*1/rs1801159+rs17376848	*1/*Amb	*1/rs1801159	*1/rs1801159+rs17376848	*1/*Amb	*1/rs1801159	*1/rs1801159+rs17376848	*1/*Amb	*1/rs1801159	*1/rs1801159+rs17376848	*1/*Amb	*1/rs1801159	*1/rs1801159+rs17376848	rs1801159/rs17376848	rs1801159/rs17376848	*1/rs1801159
NA12156	SLCO1B1	NA	NA	NA	*1/*37	*1/*37	*1/*37, *1/*42	*1/*37	*1/*37	*1/*37, *1/*39, *1/*42	*1/*37	*1/*37	*1/*37, *1/*42	*1/*37	*1/*37	*1/*37, *1/*42	*1/*37	*1/*37	*1/*37, *1/*42	*1/*37	*1/*37	*1/*37
NA12236	CYP2C19	*1/*17	*1/*17	*1/*17	NA	*17/*38	*1/*4, *1/*17, *4/*38, *17/*38	*1/*17	*1/*17	*1/*17	*1/*17	*1/*17	*1/*17	*1/*17	*1/*17	*1/*17	*1/*17	*1/*17	*1/*17	*1/*17	*1/*17	*1/*17
NA12236	CYP2C9	*1/*1	*1/*1	*1/*1	*1/*1	*1/*1	*1/*1	*1/*1	*1/*1	*1/*1	*1/*1	*1/*1	*1/*1	*1/*1	*1/*1	*1/*1	*1/*1	*1/*1	*1/*1	*1/*1	*1/*1	*1/*1
NA12236	CYP3A4	*1/*1	*1/*1	*1/*1	*1/*1	*1/*1	*1/*1	*1/*1	*1/*1	*1/*1	*1/*1	*1/*1	*1/*1	*1/*1	*1/*1	*1/*1	*1/*1	*1/*1	*1/*1	*1/*1	*1/*1	*1/*1
NA12236	CYP3A5	*3/*3	*3/*3	*3/*3	*3/*3	*3/*3	*3/*3	*3/*3	*3/*3	*3/*3	*3/*3	*3/*3	*3/*3	*3/*3	*3/*3	*3/*3	*3/*3	*3/*3	*3/*3	*3/*3	*3/*3	*3/*3
NA12236	CYP4F2	*1/*1	*1/*1	*1/*1	*1/*1	*1/*1	*1/*1	*1/*1	*1/*1	*1/*1	*1/*1	*1/*1	*1/*1	*1/*1	*1/*1	*1/*1	*1/*1	*1/*1	*1/*1	*1/*1	*1/*1	*1/*1
NA12236	DPYD	*1/*1	*1/*1	*1/*1	rs1801265/rs1801265	rs1801265/rs1801265	rs1801265/rs1801265	rs1801265/rs1801265	rs1801265/rs1801265	rs1801265/rs1801265	rs1801265/rs1801265	rs1801265/rs1801265	rs1801265/rs1801265	rs1801265/rs1801265	rs1801265/rs1801265	rs1801265/rs1801265	rs1801265/rs1801265	rs1801265/rs1801265	rs1801265/rs1801265	rs1801265/rs1801265	rs1801265/rs1801265	rs1801265/rs1801265
NA12236	SLCO1B1	NA	NA	NA	*1/*14	*1/*14	*1/*14	*1/*14	*1/*14	*1/*14	*1/*14	*1/*14	*1/*14	*1/*14	*1/*14	*1/*14	*1/*14	*1/*14	*1/*14	*1/*14	*4/*37;*14/*1	*1/*14
NA12336	CYP2B6	NA	NA	NA	*5/*9	*5/*9	*5/*6, *5/*9, *5/*26, *5/*37, *5/*38, *5/*39, *5/*40, *5/*41, *5/*42, *5/*43	*5/*9	*5/*9	*5/*6, *5/*9, *5/*37, *5/*38, *5/*39, *5/*40, *5/*41, *5/*42, *5/*43	*5/*9	*5/*9	*5/*6, *5/*9, *5/*37, *5/*38, *5/*39, *5/*40, *5/*41, *5/*42	*5/*9	*5/*9	*5/*6, *5/*9, *5/*37, *5/*38, *5/*39, *5/*40, *5/*41, *5/*42	*5/*9	*5/*9	*5/*6, *5/*9, *5/*37, *5/*38, *5/*39, *5/*40, *5/*41, *5/*42	*5/*6	*1/*7;*5/*6	*1/*6
NA12336	CYP2C19	*17/*17	*17/*17	*17/*17	NA	*17/*17	*4/*4, *4/*17, *17/*17	*17/*17	*17/*17	*17/*17	*17/*17	*17/*17	*17/*17	*17/*17	*17/*17	*17/*17	*17/*17	*17/*17	*17/*17	*17/*17	*17/*17	*17/*17
NA12336	CYP2C9	*1/*1	*1/*1	*1/*1	*1/*1	*1/*1	*1/*1	*1/*1	*1/*1	*1/*1	*1/*1	*1/*1	*1/*1	*1/*1	*1/*1	*1/*1	*1/*1	*1/*1	*1/*1	*1/*1	*1/*1	*1/*1
NA12336	CYP3A4	*1/*1	*1/*1	*1/*1	*1/*1	*1/*1	*1/*1	*1/*1	*1/*1	*1/*1	*1/*1	*1/*1	*1/*1	*Amb/*Amb	*1/*1	*1/*1	*1/*35	*1/*35	*1/*35	*1/*35	*1/*35	*1/*35
NA12336	CYP3A5	*3/*3	*3/*3	*3/*3	*3/*3	*3/*3	*3/*3	*3/*3	*3/*3	*3/*3	*3/*3	*3/*3	*3/*3	*3/*3	*3/*3	*3/*3	*3/*3	*3/*3	*3/*3	*3/*3	*3/*3	*3/*3
NA12336	DPYD	*1/*1	*1/*1	*1/*1	*1/*Amb	*1/rs1801265	*1/rs1801265+rs2297595	*1/*Amb	*1/rs1801265	*1/rs1801265+rs2297595	*1/*Amb	*1/rs1801265	*1/rs1801265+rs2297595	*1/*Amb	*1/rs1801265	*1/rs1801265+rs2297595	*1/*Amb	*1/rs1801265	*1/rs1801265+rs2297595	rs1801265/rs2297595	rs1801265/rs2297595	*1/rs1801265
NA12336	SLCO1B1	NA	NA	NA	*1/*1	*1/*1	*1/*1	*1/*1	*1/*1	*1/*1	*1/*1	*1/*1	*1/*1	*1/*1	*1/*1	*1/*1	*1/*1	*1/*1	*1/*1	*1/*1	*1/*1	*1/*1
NA12717	CYP2B6	NA	NA	NA	*5/*9	*5/*9	*5/*6, *5/*9, *5/*26, *5/*37, *5/*38, *5/*39, *5/*40, *5/*41, *5/*42, *5/*43	*5/*9	*5/*9	*5/*6, *5/*9, *5/*37, *5/*38, *5/*39, *5/*40, *5/*41, *5/*42, *5/*43	*5/*9	*5/*9	*5/*6, *5/*9, *5/*37, *5/*38, *5/*39, *5/*40, *5/*41, *5/*42	*5/*9	*5/*9	*5/*6, *5/*9, *5/*37, *5/*38, *5/*39, *5/*40, *5/*41, *5/*42	*5/*9	*5/*9	*5/*6, *5/*9, *5/*37, *5/*38, *5/*39, *5/*40, *5/*41, *5/*42	*5/*6	*1/*7;*5/*6	*1/*7
NA12717	CYP2C19	*2/*2	*2/*2	*2/*2	NA	*35/*35	*2/*2, *2/*35, *35/*35	*2/*2	*2/*2	*2/*2	*2/*2	*2/*2	*2/*2	*2/*2	*2/*2	*2/*2	*2/*2	*2/*2	*2/*2	*2/*2	*2/*2	*2/*2
NA12717	CYP2C9	*1/*1	*1/*1	*1/*1	*1/*1	*1/*1	*1/*1	*1/*1	*1/*1	*1/*1	*1/*1	*1/*1	*1/*1	*1/*1	*1/*1	*1/*1	*1/*1	*1/*1	*1/*1	*1/*1	*1/*1	*1/*1
NA12717	CYP3A4	*1/*22	*1/*22	*1/*22; *1/*37	*1/*22	*1/*22	*1/*22, *1/*37	*1/*22	*1/*22	*1/*22	*1/*22	*1/*22	*1/*22	*1/*22	*1/*22	*1/*22	*1/*22	*1/*22	*1/*22	*1/*22	*1/*22	*1/*22
NA12717	CYP3A5	*1/*3	*1/*3	*1/*3	*1/*3	*1/*3	*1/*3	*1/*3	*1/*3	*1/*3	*1/*3	*1/*3	*1/*3	*1/*3	*1/*3	*1/*3	*1/*3	*1/*3	*1/*3	*1/*3	*1/*3	*1/*3
NA12717	CYP4F2	*1/*3	*1/*3	*1/*3; *1/*4	*1/*3	*1/*3	*1/*3, *1/*4	*1/*3	*1/*3	*1/*3, *1/*4	*1/*3	*1/*3	*1/*3	*1/*3	*1/*3	*1/*3	*1/*3	*1/*3	*1/*3	*1/*3	*1/*3	*1/*3
NA12717	DPYD	*1/*1	*1/*1	*1/*1	*1/*1	*1/*1	*1/*1	*1/*1	*1/*1	*1/*1	*1/*1	*1/*1	*1/*1	*1/*1	*1/*1	*1/*1	*1/*1	*1/*1	*1/*1	*1/*1	*1/*1	*1/*1
NA12717	SLCO1B1	NA	NA	NA	*1/*1	*1/*1	*1/*1	*1/*1	*1/*1	*1/*1	*1/*1	*1/*1	*1/*1	*1/*1	*1/*1	*1/*1	*1/*1	*1/*1	*1/*1	*1/*1	*1/*1	*1/*1
NA12753	CYP2B6	NA	NA	NA	*1/*9	*1/*9	*1/*6, *1/*9, *1/*26, *1/*37, *1/*38, *1/*39, *1/*40, *1/*41, *1/*42, *1/*43	*1/*9	*1/*9	*1/*6, *1/*9, *1/*37, *1/*38, *1/*39, *1/*40, *1/*41, *1/*42, *1/*43	*1/*9	*1/*9	*1/*6, *1/*9, *1/*37, *1/*38, *1/*39, *1/*40, *1/*41, *1/*42	*1/*9	*1/*9	*1/*6, *1/*9, *1/*37, *1/*38, *1/*39, *1/*40, *1/*41, *1/*42	*1/*9	*1/*9	*1/*6, *1/*9, *1/*37, *1/*38, *1/*39, *1/*40, *1/*41, *1/*42	*4/*6	*4/*6	*1/*6
NA12753	CYP2C19	*1/*2	*1/*2	*1/*2	NA	*35/*38	*1/*2, *1/*35, *2/*38, *35/*38	*1/*2	*1/*2	*1/*2	*1/*2	*1/*2	*1/*2	*1/*2	*1/*2	*1/*2	*1/*2	*1/*2	*1/*2	*1/*2	*1/*2	*1/*2
NA12753	CYP2C9	*1/*1	*1/*1	*1/*1	*1/*9	*1/*9	*1/*9	*1/*9	*1/*9	*1/*9	*1/*9	*1/*9	*1/*9	*1/*9	*1/*9	*1/*9	*1/*9	*1/*9	*1/*9	*1/*9	*1/*9	*1/*9
NA12753	CYP3A4	*1/*1	*1/*1	*1/*1	*1/*1	*1/*1	*1/*1	*1/*1	*1/*1	*1/*1	*1/*1	*1/*1	*1/*1	*1/*1	*1/*1	*1/*1	*1/*1	*1/*1	*1/*1	*1/*1	*1/*1	*1/*1
NA12753	CYP3A5	*3/*3	*3/*3	*3/*3	*3/*3	*3/*3	*3/*3	*3/*3	*3/*3	*3/*3	*3/*3	*3/*3	*3/*3	*3/*3	*3/*3	*3/*3	*3/*3	*3/*3	*3/*3	*3/*3	*3/*3	*3/*3
NA12753	DPYD	*1/*1	*1/*1	*1/*1	*Amb/rs17376848	rs1801265/rs17376848	rs1801265+rs17376848/rs17376848	*Amb/rs17376848	rs1801265/rs17376848	rs1801265+rs17376848/rs17376848	*Amb/rs17376848	rs1801265/rs17376848	rs1801265+rs17376848/rs17376848	*Amb/rs17376848	rs1801265/rs17376848	rs1801265+rs17376848/rs17376848	*Amb/rs17376848	rs1801265/rs17376848	rs1801265+rs17376848/rs17376848	rs1801265+rs17376848/rs17376848	NA	*1/rs1801265
NA12753	SLCO1B1	NA	NA	NA	*1/*14	*1/*14	*1/*14	*1/*14	*1/*14	*1/*14	*1/*14	*1/*14	*1/*14	*1/*14	*1/*14	*1/*14	*1/*14	*1/*14	*1/*14	*1/*14	*4/*37;*14/*1	*1/*1
NA12813	CYP2B6	NA	NA	NA	*1/*2	*1/*2	*1/*2, *1/*10	*1/*2	*1/*2	*1/*2	*1/*10	*1/*10	*1/*10	*1/*2	*1/*2	*1/*2	*1/*2	*1/*2	*1/*2	*1/*2	*1/*2	*1/*2
NA12813	CYP2C19	*17/*38	*17/*38	*17/*38	NA	*17/*38	*1/*4, *1/*17, *4/*38, *17/*38	*17/*38	*17/*38	*17/*38	*17/*38	*17/*38	*17/*38	*17/*38	*17/*38	*17/*38	*17/*38	*17/*38	*17/*38	*17/*38	*17/*38	*1/*17
NA12813	CYP2C9	*1/*3	*1/*3	*1/*3; *1/*18; *1/*68	*1/*3	*1/*3	*1/*3, *1/*18, *1/*68	*1/*3	*1/*3	*1/*3, *1/*18, *1/*68	*1/*3	*1/*3	*1/*3, *1/*18, *1/*68	*1/*3	*1/*3	*1/*3, *1/*18, *1/*68	*1/*3	*1/*3	*1/*3, *1/*18, *1/*68	*1/*3	*1/*3	*1/*3
NA12813	CYP3A4	*1/*1	*1/*1	*1/*1	*1/*1	*1/*1	*1/*1	*1/*1	*1/*1	*1/*1	*1/*1	*1/*1	*1/*1	*1/*1	*1/*1	*1/*1	*1/*1	*1/*1	*1/*1	*1/*1	*1/*1	*1/*1
NA12813	CYP3A5	*3/*3	*3/*3	*3/*3	*3/*3	*3/*3	*3/*3	*3/*3	*3/*3	*3/*3	*3/*3	*3/*3	*3/*3	*3/*3	*3/*3	*3/*3	*3/*3	*3/*3	*3/*3	*3/*3	*3/*3	*3/*3
NA12813	CYP4F2	*1/*3	*1/*3	*1/*3; *1/*4	*3/*6	*3/*6	*3/*6, *4/*6	*3/*6	*3/*6	*3/*6, *4/*6	*3/*6	*3/*6	*3/*6	*3/*6	*3/*6	*3/*6	*3/*6	*3/*6	*3/*6	*1/*3	*1/*3	*3/*6
NA12813	DPYD	*1/*1	*1/*1	*1/*1	*1/rs1801158	*1/rs1801158	*1/rs1801158	*1/rs1801158	*1/rs1801158	*1/rs1801158	*1/rs1801158	*1/rs1801158	*1/rs1801158	*1/rs1801158	*1/rs1801158	*1/rs1801158	*1/rs1801158	*1/rs1801158	*1/rs1801158	*1/rs1801158	*1/rs1801158	*1/rs1801158
NA12813	SLCO1B1	NA	NA	NA	*1/*20	*1/*20	*1/*20	*1/*20	*1/*20	*1/*20	*1/*20	*1/*20	*1/*20	*1/*20	*1/*20	*1/*20	*1/*20	*1/*20	*1/*20	*1/*20	*19/*37;*20/*1	*1/*20
NA12815	CYP2B6	NA	NA	NA	*1/*1	*1/*1	*1/*1	*1/*1	*1/*1	*1/*1	*1/*1	*1/*1	*1/*1	*1/*1	*1/*1	*1/*1	*1/*1	*1/*1	*1/*1	*1/*1	*1/*1	*1/*1
NA12815	CYP2C19	*1/*2	*1/*2	*1/*2	NA	*35/*38	*1/*2, *1/*35, *2/*38, *35/*38	*1/*2	*1/*2	*1/*2	*1/*2	*1/*2	*1/*2	*1/*2	*1/*2	*1/*2	*1/*2	*1/*2	*1/*2	*1/*2	*1/*2	*1/*2
NA12815	CYP2C9	*1/*8	*1/*8	*1/*8	*1/*1	*1/*1	*1/*1	*1/*8	*1/*8	*1/*8	*1/*1	*1/*1	*1/*1	*1/*1	*1/*1	*1/*1	*1/*8	*1/*8	*1/*8	*1/*8	*1/*8	*1/*8
NA12815	CYP3A4	*1/*1	*1/*1	*1/*1	*1/*1	*1/*1	*1/*1	*1/*1	*1/*1	*1/*1	*1/*1	*1/*1	*1/*1	*1/*1	*1/*1	*1/*1	*1/*1	*1/*1	*1/*1	*1/*1	*1/*1	*1/*1
NA12815	CYP3A5	*3/*3	*3/*3	*3/*3	*3/*3	*3/*3	*3/*3	*3/*3	*3/*3	*3/*3	*3/*3	*3/*3	*3/*3	*3/*3	*3/*3	*3/*3	*3/*3	*3/*3	*3/*3	*3/*3	*3/*3	*3/*3
NA12815	DPYD	*1/*1	*1/*1	*1/*1	*1/*Amb	*1/rs1801265	*1/rs1801265+rs2297595	*1/*Amb	*1/rs1801265	*1/rs1801265+rs2297595	*1/*Amb	*1/rs1801265	*1/rs1801265+rs2297595	*1/*Amb	*1/rs1801265	*1/rs1801265+rs2297595	*1/*Amb	*1/rs1801265	*1/rs1801265+rs2297595	rs1801265/rs2297595	rs1801265/rs2297595	*1/rs1801265
NA12815	SLCO1B1	NA	NA	NA	*1/*1	*1/*1	*1/*1	*1/*1	*1/*1	*1/*1	*1/*1	*1/*1	*1/*1	*1/*1	*1/*1	*1/*1	*1/*1	*1/*1	*1/*1	*1/*1	*1/*1	*1/*1
NA12873	CYP2B6	NA	NA	NA	*1/*9	*1/*9	*1/*6, *1/*9, *1/*26, *1/*37, *1/*38, *1/*39, *1/*40, *1/*41, *1/*42, *1/*43	*1/*9	*1/*9	*1/*6, *1/*9, *1/*37, *1/*38, *1/*39, *1/*40, *1/*41, *1/*42, *1/*43	*1/*9	*1/*9	*1/*6, *1/*9, *1/*37, *1/*38, *1/*39, *1/*40, *1/*41, *1/*42	*1/*9	*1/*9	*1/*6, *1/*9, *1/*37, *1/*38, *1/*39, *1/*40, *1/*41, *1/*42	*1/*9	*1/*9	*1/*6, *1/*9, *1/*37, *1/*38, *1/*39, *1/*40, *1/*41, *1/*42	*1/*6	*1/*6;*4/*9	*1/*6
NA12873	CYP2C19	*1/*17	*1/*17	*1/*17	NA	*17/*38	*1/*4, *1/*17, *4/*38, *17/*38	*1/*17	*1/*17	*1/*17	*1/*17	*1/*17	*1/*17	*1/*17	*1/*17	*1/*17	*1/*17	*1/*17	*1/*17	*1/*17	*1/*17	*1/*17
NA12873	CYP2C9	*1/*1	*1/*1	*1/*1	*1/*1	*1/*1	*1/*1	*1/*1	*1/*1	*1/*1	*1/*1	*1/*1	*1/*1	*1/*1	*1/*1	*1/*1	*1/*1	*1/*1	*1/*1	*1/*1	*1/*1	*1/*1
NA12873	CYP3A4	*1/*1	*1/*1	*1/*1	*1/*1	*1/*1	*1/*1	*1/*1	*1/*1	*1/*1	*1/*1	*1/*1	*1/*1	*1/*1	*1/*1	*1/*1	*1/*1	*1/*1	*1/*1	*1/*1	*1/*1	*1/*1
NA12873	CYP3A5	*3/*3	*3/*3	*3/*3	*3/*3	*3/*3	*3/*3	*3/*3	*3/*3	*3/*3	*3/*3	*3/*3	*3/*3	*3/*3	*3/*3	*3/*3	*3/*3	*3/*3	*3/*3	*3/*3	*3/*3	*3/*3
NA12873	CYP4F2	*1/*1	*1/*1	*1/*1	*1/*5	*1/*5	*1/*5	*1/*5	*1/*5	*1/*5	*1/*5	*1/*5	*1/*5	*1/*5	*1/*5	*1/*5	*1/*5	*1/*5	*1/*5	*1/*1	*1/*1	*1/*5
NA12873	DPYD	*1/*1	*1/*1	*1/*1	*1/*1	*1/*1	*1/*1	*1/*1	*1/*1	*1/*1	*1/*1	*1/*1	*1/*1	*1/*1	*1/*1	*1/*1	*1/*1	*1/*1	*1/*1	*1/*1	*1/*1	*1/*1
NA12873	SLCO1B1	NA	NA	NA	*1/*1	*1/*1	*1/*1	*1/*1	*1/*1	*1/*1	*1/*1	*1/*1	*1/*1	*1/*1	*1/*1	*1/*1	*1/*1	*1/*1	*1/*1	*1/*1	*1/*1	*1/*1
NA12878	CYP2B6	NA	NA	NA	*1/*1	*1/*1	*1/*1	*1/*1	*1/*1	*1/*1	*1/*1	*1/*1	*1/*1	*1/*1	*1/*1	*1/*1	*1/*1	*1/*1	*1/*1	*1/*1	*1/*1	*1/*1
NA12878	CYP2C19	*1/*2	*1/*2	*1/*2	NA	*35/*38	*1/*2, *1/*35, *2/*38, *35/*38	*1/*2	*1/*2	*1/*2	*1/*2	*1/*2	*1/*2	*1/*2	*1/*2	*1/*2	*1/*2	*1/*2	*1/*2	*1/*2	*1/*2	*1/*2
NA12878	CYP2C9	*1/*2	*1/*2	*1/*2; *1/*35; *1/*61	*1/*2	*1/*2	*1/*2, *1/*61	*1/*2	*1/*2	*1/*2	*1/*2	*1/*2	*1/*2	*1/*2	*1/*2	*1/*2	*1/*2	*1/*2	*1/*2	*1/*2	*1/*2	*1/*2
NA12878	CYP3A4	*1/*1	*1/*1	*1/*1	*1/*1	*1/*1	*1/*1	*1/*1	*1/*1	*1/*1	*1/*1	*1/*1	*1/*1	*1/*1	*1/*1	*1/*1	*1/*1	*1/*1	*1/*1	*1/*1	*1/*1	*1/*1
NA12878	CYP3A5	*3/*3	*3/*3	*3/*3	*3/*3	*3/*3	*3/*3	*3/*3	*3/*3	*3/*3	*3/*3	*3/*3	*3/*3	*3/*3	*3/*3	*3/*3	*3/*3	*3/*3	*3/*3	*3/*3	*3/*3	*3/*3
NA12878	CYP4F2	*1/*1	*1/*1	*1/*1	*1/*1	*1/*1	*1/*1	*1/*1	*1/*1	*1/*1	*1/*1	*1/*1	*1/*1	*1/*1	*1/*1	*1/*1	*1/*1	*1/*1	*1/*1	*1/*1	*1/*1	*1/*1
NA12878	DPYD	*1/*1	*1/*1	*1/*1	rs1801158/rs1801159	rs1801158/rs1801159	rs1801158/rs1801159	rs1801158/rs1801159	rs1801158/rs1801159	rs1801158/rs1801159	rs1801158/rs1801159	rs1801158/rs1801159	rs1801158/rs1801159	rs1801158/rs1801159	rs1801158/rs1801159	rs1801158/rs1801159	rs1801158/rs1801159	rs1801158/rs1801159	rs1801158/rs1801159	rs1801158/rs1801159	rs1801158/rs1801159	*1/rs1801158
NA12878	SLCO1B1	NA	NA	NA	*1/*15	*1/*15	*1/*15	*1/*15	*1/*15	*1/*15	*1/*15	*1/*15	*1/*15	*1/*15	*1/*15	*1/*15	*1/*15	*1/*15	*1/*15	*1/*15	*5/*37;*15/*1	*1/*15
NA12892	CYP2B6	NA	NA	NA	*1/*5	*1/*5	*1/*5	*1/*5	*1/*5	*1/*5	*1/*5	*1/*5	*1/*5	*1/*5	*1/*5	*1/*5	*1/*5	*1/*5	*1/*5	*1/*5	*1/*5	*1/*1
NA12892	CYP2C19	*1/*1	*1/*1	*1/*1	NA	*38/*38	*1/*1, *1/*38, *38/*38	*1/*1	*1/*1	*1/*1	*1/*1	*1/*1	*1/*1	*1/*1	*1/*1	*1/*1	*1/*1	*1/*1	*1/*1	*1/*1	*1/*1	*1/*1
NA12892	CYP2C9	*1/*2	*1/*2	*1/*2; *1/*35; *1/*61	*1/*2	*1/*2	*1/*2, *1/*61	*1/*2	*1/*2	*1/*2	*1/*2	*1/*2	*1/*2	*1/*2	*1/*2	*1/*2	*1/*2	*1/*2	*1/*2	*1/*2	*1/*2	*1/*2
NA12892	CYP3A4	*1/*22	*1/*22	*1/*22; *1/*37	*1/*22	*1/*22	*1/*22, *1/*37	*1/*22	*1/*22	*1/*22	*1/*22	*1/*22	*1/*22	*1/*22	*1/*22	*1/*22	*1/*22	*1/*22	*1/*22	*1/*22	*1/*22	*1/*22
NA12892	CYP3A5	*3/*3	*3/*3	*3/*3	*3/*3	*3/*3	*3/*3	*3/*3	*3/*3	*3/*3	*3/*3	*3/*3	*3/*3	*3/*3	*3/*3	*3/*3	*3/*3	*3/*3	*3/*3	*3/*3	*3/*3	*3/*3
NA12892	DPYD	*1/*1	*1/*1	*1/*1	*1/rs1801159	*1/rs1801159	*1/rs1801159	*1/rs1801159	*1/rs1801159	*1/rs1801159	*1/rs1801159	*1/rs1801159	*1/rs1801159	*1/rs1801159	*1/rs1801159	*1/rs1801159	*1/rs1801159	*1/rs1801159	*1/rs1801159	*1/rs1801159	*1/rs1801159	*1/*1
NA12892	SLCO1B1	NA	NA	NA	*1/*15	*1/*15	*1/*15	*1/*15	*1/*15	*1/*15	*1/*15	*1/*15	*1/*15	*1/*15	*1/*15	*1/*15	*1/*15	*1/*15	*1/*15	*1/*15	*5/*37;*15/*1	*1/*15
NA18484	CYP2B6	NA	NA	NA	*1/*18	*1/*18	*1/*18	*1/*18	*1/*18	*1/*18	*1/*18	*1/*18	*1/*18	*1/*18	*1/*18	*1/*18	*1/*18	*1/*18	*1/*18	*1/*18	*1/*18	*1/*18
NA18484	CYP2C19	*1/*2	*1/*2	*1/*2	NA	*35/*38	*1/*2, *1/*35, *2/*38, *35/*38	*1/*2	*1/*2	*1/*2	*1/*2	*1/*2	*1/*2	*1/*2	*1/*2	*1/*2	*1/*2	*1/*2	*1/*2	*1/*2	*1/*2	*1/*2
NA18484	CYP2C9	*1/*1	*1/*1	*1/*1	*1/*9	*1/*9	*1/*9	*1/*9	*1/*9	*1/*9	*1/*9	*1/*9	*1/*9	*1/*9	*1/*9	*1/*9	*1/*9	*1/*9	*1/*9	*1/*9	*1/*9	*1/*9
NA18484	CYP3A4	*1/*1	*1/*1	*1/*1	*1/*1	*1/*1	*1/*1	*1/*1	*1/*1	*1/*1	*1/*1	*1/*1	*1/*1	*1/*1	*1/*1	*1/*1	*1/*1	*1/*1	*1/*1	*1/*1	*1/*1	*1/*1
NA18484	CYP3A5	*1/*7	*1/*7	*1/*7	*1/*7	*1/*7	*1/*7	*1/*7	*1/*7	*1/*7	*1/*7	*1/*7	*1/*7	*1/*1	*1/*1	*1/*1	*1/*7	*1/*7	*1/*7	*1/*7	*1/*7	*1/*7
NA18484	CYP4F2	*1/*1	*1/*1	*1/*1	*1/*1	*1/*1	*1/*1	*1/*1	*1/*1	*1/*1	*1/*2	*1/*2	*1/*2	*1/*2	*1/*2	*1/*2	*1/*2	*1/*2	*1/*2	*1/*2	*1/*2	*1/*2
NA18484	DPYD	*1/*1	*1/*1	*1/*1	*1/rs1801265	*1/rs1801265	*1/rs1801265	*1/rs1801265	*1/rs1801265	*1/rs1801265	*1/rs1801265	*1/rs1801265	*1/rs1801265	*1/rs1801265	*1/rs1801265	*1/rs1801265	*1/rs1801265	*1/rs1801265	*1/rs1801265	*1/rs1801265	*1/rs1801265	*1/rs1801265
NA18484	SLCO1B1	NA	NA	NA	*37/*41	*37/*41	*37/*41, *41/*42	*37/*41	*37/*41	*37/*41, *39/*41, *41/*42	*37/*41	*37/*41	*37/*41, *41/*42	*37/*41	*37/*41	*37/*41, *41/*42	*37/*41	*37/*41	*37/*41, *41/*42	*37/*41	*37/*41	*37/*41
NA18518	CYP2B6	NA	NA	NA	*1/*9	*1/*9	*1/*6, *1/*9, *1/*26, *1/*37, *1/*38, *1/*39, *1/*40, *1/*41, *1/*42, *1/*43	*1/*9	*1/*9	*1/*6, *1/*9, *1/*37, *1/*38, *1/*39, *1/*40, *1/*41, *1/*42, *1/*43	*1/*9	*1/*9	*1/*6, *1/*9, *1/*37, *1/*38, *1/*39, *1/*40, *1/*41, *1/*42	*1/*9	*1/*9	*1/*6, *1/*9, *1/*37, *1/*38, *1/*39, *1/*40, *1/*41, *1/*42	*1/*9	*1/*9	*1/*6, *1/*9, *1/*37, *1/*38, *1/*39, *1/*40, *1/*41, *1/*42	*1/*6	*1/*6;*4/*9	*1/*6
NA18518	CYP2C19	*2/*17	*2/*17	*2/*17	NA	*17/*35	*2/*4, *2/*17, *4/*35, *17/*35	*2/*17	*2/*17	*2/*17	*2/*17	*2/*17	*2/*17	*2/*17	*2/*17	*2/*17	*2/*17	*2/*17	*2/*17	*2/*17	*2/*17	*2/*17
NA18518	CYP2C9	*1/*1	*1/*1	*1/*1	*1/*1	*1/*1	*1/*1	*1/*1	*1/*1	*1/*1	*1/*1	*1/*1	*1/*1	*1/*1	*1/*1	*1/*1	*1/*1	*1/*1	*1/*1	*1/*1	*1/*1	*1/*1
NA18518	CYP3A4	*1/*1	*1/*1	*1/*1	*1/*1	*1/*1	*1/*1	*1/*1	*1/*1	*1/*1	*1/*1	*1/*1	*1/*1	*1/*1	*1/*1	*1/*1	*1/*1	*1/*1	*1/*1	*1/*1	*1/*1	*1/*1
NA18518	CYP3A5	*1/*6	*1/*6	*1/*6	*1/*6	*1/*6	*1/*6	*1/*6	*1/*6	*1/*6	*1/*6	*1/*6	*1/*6	*1/*6	*1/*6	*1/*6	*1/*6	*1/*6	*1/*6	*1/*6	*1/*6	*1/*6
NA18518	CYP4F2	*1/*1	*1/*1	*1/*1	*1/*1	*1/*1	*1/*1	*1/*1	*1/*1	*1/*1	*1/*2	*1/*2	*1/*2	*1/*2	*1/*2	*1/*2	*1/*2	*1/*2	*1/*2	*1/*2	*1/*2	*1/*2
NA18518	DPYD	*1/*1	*1/*1	*1/*1	rs1801159/rs1801265	rs1801159/rs1801265	rs1801159/rs1801265	rs1801159/rs1801265	rs1801159/rs1801265	rs1801159/rs1801265	rs1801159/rs1801265	rs1801159/rs1801265	rs1801159/rs1801265	rs1801159/rs1801265	rs1801159/rs1801265	rs1801159/rs1801265	rs1801159/rs1801265	rs1801159/rs1801265	rs1801159/rs1801265	rs1801159/rs1801265	rs1801159/rs1801265	*1/rs1801265
NA18518	SLCO1B1	NA	NA	NA	*1/*37	*1/*37	*1/*37, *1/*42	*1/*37	*1/*37	*1/*37, *1/*39, *1/*42	*1/*37	*1/*37	*1/*37, *1/*42	*1/*37	*1/*37	*1/*37, *1/*42	*1/*37	*1/*37	*1/*37, *1/*42	*1/*37	*1/*37	*1/*37
NA18519	CYP2B6	NA	NA	NA	*1/*9	*1/*9	*1/*6, *1/*9, *1/*26, *1/*37, *1/*38, *1/*39, *1/*40, *1/*41, *1/*42, *1/*43	*9/*Amb	*1/*9	*6/*17, *9/*17, *17/*37, *17/*38, *17/*39, *17/*40, *17/*41, *17/*42, *17/*43	*9/*Amb	*1/*9	*6/*17, *9/*17, *17/*37, *17/*38, *17/*39, *17/*40, *17/*41, *17/*42	*9/*Amb	*1/*9	*6/*17, *9/*17, *17/*37, *17/*38, *17/*39, *17/*40, *17/*41, *17/*42	*9/*Amb	*1/*9	*6/*17, *9/*17, *17/*37, *17/*38, *17/*39, *17/*40, *17/*41, *17/*42	*6/*17	*6/*17	*6/*17
NA18519	CYP2C19	*1/*17	*1/*17	*1/*17	NA	*17/*38	*1/*4, *1/*17, *4/*38, *17/*38	*1/*17	*1/*17	*1/*17	*1/*17	*1/*17	*1/*17	*1/*17	*1/*17	*1/*17	*1/*17	*1/*17	*1/*17	*1/*17	*1/*17	*1/*17
NA18519	CYP2C9	*1/*5	*1/*5	*1/*5	*1/*5	*1/*5	*1/*5	*1/*5	*1/*5	*1/*5	*1/*5	*1/*5	*1/*5	*1/*5	*1/*5	*1/*5	*1/*5	*1/*5	*1/*5	*1/*5	*1/*5	*1/*5
NA18519	CYP3A4	*1/*1	*1/*1	*1/*1	*1/*1	*1/*1	*1/*1	*1/*1	*1/*1	*1/*1	*1/*1	*1/*1	*1/*1	*1/*1	*1/*1	*1/*1	*1/*1	*1/*1	*1/*1	*1/*1	*1/*1	*1/*1
NA18519	CYP3A5	*1/*6	*1/*6	*1/*6	*1/*6	*1/*6	*1/*6	*1/*6	*1/*6	*1/*6	*1/*6	*1/*6	*1/*6	*1/*6	*1/*6	*1/*6	*1/*6	*1/*6	*1/*6	*1/*6	*1/*6	*1/*6
NA18519	CYP4F2	*1/*3	*1/*3	*1/*3; *1/*4	*1/*3	*1/*3	*1/*3, *1/*4	*1/*3	*1/*3	*1/*3, *1/*4	*1/*4	*1/*4	*1/*4	*1/*4	*1/*4	*1/*4	*1/*4	*1/*4	*1/*4	*1/*4	*2/*3	*2/*3
NA18519	DPYD	*1/*1	*1/*1	*1/*1	rs1801265/rs1801265	rs1801265/rs1801265	rs1801265/rs1801265	rs1801265/rs1801265	rs1801265/rs1801265	rs1801265/rs1801265	rs1801265/rs1801265	rs1801265/rs1801265	rs1801265/rs1801265	rs1801265/rs1801265	rs1801265/rs1801265	rs1801265/rs1801265	rs1801265/rs1801265	rs1801265/rs1801265	rs1801265/rs1801265	rs1801265/rs1801265	rs1801265/rs1801265	rs1801265/rs1801265
NA18519	SLCO1B1	NA	NA	NA	*37/*37	*37/*37	*37/*37, *37/*42, *42/*42	*37/*37	*37/*37	*37/*37, *37/*39, *37/*42, *39/*39, *39/*42, *42/*42	*37/*37	*37/*37	*37/*37, *37/*42, *42/*42	*37/*37	*37/*37	*37/*37, *37/*42, *42/*42	*37/*37	*37/*37	*37/*37, *37/*42, *42/*42	*37/*37	*37/*37	*37/*37
NA18526	CYP2B6	NA	NA	NA	*1/*1	*1/*1	*1/*1	*1/*1	*1/*1	*1/*1	*1/*1	*1/*1	*1/*1	*1/*1	*1/*1	*1/*1	*1/*1	*1/*1	*1/*1	*1/*1	*1/*1	*1/*1
NA18526	CYP2C19	*1/*1	*1/*1	*1/*1	NA	*38/*38	*1/*1, *1/*38, *38/*38	*1/*1	*1/*1	*1/*1	*1/*1	*1/*1	*1/*1	*1/*1	*1/*1	*1/*1	*1/*1	*1/*1	*1/*1	*1/*1	*1/*1	*1/*1
NA18526	CYP2C9	*1/*1	*1/*1	*1/*1	*1/*1	*1/*1	*1/*1	*1/*1	*1/*1	*1/*1	*1/*1	*1/*1	*1/*1	*1/*1	*1/*1	*1/*1	*1/*1	*1/*1	*1/*1	*1/*1	*1/*1	*1/*1
NA18526	CYP3A4	*1/*1	*1/*1	*1/*1	*1/*1	*1/*1	*1/*1	*1/*1	*1/*1	*1/*1	*1/*1	*1/*1	*1/*1	*1/*1	*1/*1	*1/*1	*1/*1	*1/*1	*1/*1	*1/*1	*1/*1	*1/*1
NA18526	CYP3A5	*1/*1	*1/*1	*1/*1	*1/*1	*1/*1	*1/*1	*1/*1	*1/*1	*1/*1	*1/*1	*1/*1	*1/*1	*1/*1	*1/*1	*1/*1	*1/*1	*1/*1	*1/*1	*1/*1	*1/*1	*1/*1
NA18526	CYP4F2	*1/*3	*1/*3	*1/*3; *1/*4	*1/*3	*1/*3	*1/*3, *1/*4	*1/*3	*1/*3	*1/*3, *1/*4	*1/*3	*1/*3	*1/*3	*1/*3	*1/*3	*1/*3	*1/*3	*1/*3	*1/*3	*1/*3	*1/*3	*1/*3
NA18526	DPYD	*1/*1	*1/*1	*1/*1	*1/*1	*1/*1	*1/*1	*1/*1	*1/*1	*1/*1	*1/*1	*1/*1	*1/*1	*1/*1	*1/*1	*1/*1	*1/*1	*1/*1	*1/*1	*1/*1	*1/*1	*1/*1
NA18526	SLCO1B1	NA	NA	NA	*1/*15	*1/*15	*1/*15	*1/*15	*1/*15	*1/*15	*1/*15	*1/*15	*1/*15	*1/*15	*1/*15	*1/*15	*1/*15	*1/*15	*1/*15	*1/*15	*5/*37;*15/*1	*1/*15
NA18544	CYP2B6	NA	NA	NA	*1/*1	*1/*1	*1/*1	*1/*1	*1/*1	*1/*1	*1/*1	*1/*1	*1/*1	*1/*1	*1/*1	*1/*1	*1/*1	*1/*1	*1/*1	*1/*1	*1/*1	*1/*1
NA18544	CYP2C19	*1/*2	*1/*2	*1/*2	NA	*35/*38	*1/*2, *1/*35, *2/*38, *35/*38	*1/*2	*1/*2	*1/*2	*1/*2	*1/*2	*1/*2	*1/*2	*1/*2	*1/*2	*1/*2	*1/*2	*1/*2	*1/*2	*1/*2	*1/*2
NA18544	CYP2C9	*1/*1	*1/*1	*1/*1	*1/*1	*1/*1	*1/*1	*1/*1	*1/*1	*1/*1	*1/*1	*1/*1	*1/*1	*1/*1	*1/*1	*1/*1	*1/*1	*1/*1	*1/*1	*1/*1	*1/*1	*1/*1
NA18544	CYP3A4	*1/*1	*1/*1	*1/*1	*1/*1	*1/*1	*1/*1	*1/*1	*1/*1	*1/*1	*1/*1	*1/*1	*1/*1	*1/*1	*1/*1	*1/*1	*1/*1	*1/*1	*1/*1	*1/*1	*1/*1	*1/*1
NA18544	CYP3A5	*1/*3	*1/*3	*1/*3	*1/*3	*1/*3	*1/*3	*1/*3	*1/*3	*1/*3	*1/*3	*1/*3	*1/*3	*1/*3	*1/*3	*1/*3	*1/*3	*1/*3	*1/*3	*1/*3	*1/*3	*1/*3
NA18544	CYP4F2	*1/*1	*1/*1	*1/*1	*1/*1	*1/*1	*1/*1	*1/*1	*1/*1	*1/*1	*1/*1	*1/*1	*1/*1	*1/*1	*1/*1	*1/*1	*1/*1	*1/*1	*1/*1	*1/*1	*1/*1	*1/*1
NA18544	DPYD	*1/*1	*1/*1	*1/*1	*1/*Amb	*1/rs1801159	*1/rs1801159+rs17376848	*1/*Amb	*1/rs1801159	*1/rs1801159+rs17376848	*1/*Amb	*1/rs1801159	*1/rs1801159+rs17376848	*1/*Amb	*1/rs1801159	*1/rs1801159+rs17376848	*1/*Amb	*1/rs1801159	*1/rs1801159+rs17376848	rs1801159/rs17376848	rs1801159/rs17376848	*1/rs1801159
NA18544	SLCO1B1	NA	NA	NA	*15/*37	*15/*37	*15/*37, *15/*42	*15/*37	*15/*37	*15/*37, *15/*39, *15/*42	*15/*37	*15/*37	*15/*37, *15/*42	*15/*37	*15/*37	*15/*37, *15/*42	*15/*37	*15/*37	*15/*37, *15/*42	*15/*37	*15/*37	*15/*37
NA18552	CYP2B6	NA	NA	NA	*1/*9	*1/*9	*1/*6, *1/*9, *1/*26, *1/*37, *1/*38, *1/*39, *1/*40, *1/*41, *1/*42, *1/*43	*1/*9	*1/*9	*1/*6, *1/*9, *1/*37, *1/*38, *1/*39, *1/*40, *1/*41, *1/*42, *1/*43	*1/*9	*1/*9	*1/*6, *1/*9, *1/*37, *1/*38, *1/*39, *1/*40, *1/*41, *1/*42	*1/*9	*1/*9	*1/*6, *1/*9, *1/*37, *1/*38, *1/*39, *1/*40, *1/*41, *1/*42	*1/*9	*1/*9	*1/*6, *1/*9, *1/*37, *1/*38, *1/*39, *1/*40, *1/*41, *1/*42	*1/*6	*1/*6;*4/*9	*1/*6
NA18552	CYP2C19	*1/*4	*1/*4	*1/*4	NA	*38/*38	*1/*1, *1/*38, *38/*38	*1/*4	*1/*4	*1/*4	*1/*1	*1/*1	*1/*1	*1/*1	*1/*1	*1/*1	*1/*4	*1/*4	*1/*4	*1/*4	*1/*4	*1/*4
NA18552	CYP2C9	*1/*1	*1/*1	*1/*1	*1/*1	*1/*1	*1/*1	*1/*1	*1/*1	*1/*1	*1/*1	*1/*1	*1/*1	*1/*1	*1/*1	*1/*1	*1/*1	*1/*1	*1/*1	*1/*1	*1/*1	*1/*1
NA18552	CYP3A4	*1/*1	*1/*1	*1/*1	*1/*1	*1/*1	*1/*1	*1/*1	*1/*1	*1/*1	*1/*1	*1/*1	*1/*1	*1/*1	*1/*1	*1/*1	*1/*1	*1/*1	*1/*1	*1/*1	*1/*1	*1/*1
NA18552	CYP3A5	*3/*3	*3/*3	*3/*3	*3/*3	*3/*3	*3/*3	*3/*3	*3/*3	*3/*3	*3/*3	*3/*3	*3/*3	*3/*3	*3/*3	*3/*3	*3/*3	*3/*3	*3/*3	*3/*3	*3/*3	*3/*3
NA18552	CYP4F2	*1/*3	*1/*3	*1/*3; *1/*4	*1/*3	*1/*3	*1/*3, *1/*4	*1/*3	*1/*3	*1/*3, *1/*4	*1/*3	*1/*3	*1/*3	*1/*3	*1/*3	*1/*3	*1/*3	*1/*3	*1/*3	*1/*3	*1/*3	*1/*3
NA18552	DPYD	*1/*1	*1/*1	*1/*1	*1/rs1801159	*1/rs1801159	*1/rs1801159	*1/rs1801159	*1/rs1801159	*1/rs1801159	*1/rs1801159	*1/rs1801159	*1/rs1801159	*1/rs1801159	*1/rs1801159	*1/rs1801159	*1/rs1801159	*1/rs1801159	*1/rs1801159	*1/rs1801159	*1/rs1801159	*1/rs1801159
NA18552	SLCO1B1	NA	NA	NA	*15/*37	*15/*37	*15/*37, *15/*42	*15/*37	*15/*37	*15/*37, *15/*39, *15/*42	*15/*37	*15/*37	*15/*37, *15/*42	*15/*37	*15/*37	*15/*37, *15/*42	*15/*37	*15/*37	*15/*37, *15/*42	*15/*37	*15/*37	*15/*37
NA18563	CYP2B6	NA	NA	NA	*1/*1	*1/*1	*1/*1	*1/*1	*1/*1	*1/*1	*1/*1	*1/*1	*1/*1	*1/*1	*1/*1	*1/*1	*1/*1	*1/*1	*1/*1	*1/*1	*1/*1	*1/*1
NA18563	CYP2C19	*1/*38	*1/*38	*1/*38	NA	*38/*38	*1/*1, *1/*38, *38/*38	*1/*38	*1/*38	*1/*38	*1/*38	*1/*38	*1/*38	*1/*38	*1/*38	*1/*38	*1/*38	*1/*38	*1/*38	*1/*38	*1/*38	*1/*1
NA18563	CYP2C9	*1/*3	*1/*3	*1/*3; *1/*18; *1/*68	*1/*3	*1/*3	*1/*3, *1/*18, *1/*68	*1/*3	*1/*3	*1/*3, *1/*18, *1/*68	*1/*3	*1/*3	*1/*3, *1/*18, *1/*68	*1/*3	*1/*3	*1/*3, *1/*18, *1/*68	*1/*3	*1/*3	*1/*3, *1/*18, *1/*68	*1/*3	*1/*3	*1/*3
NA18563	CYP3A4	*1/*1	*1/*1	*1/*1	*1/*1	*1/*1	*1/*1	*1/*1	*1/*1	*1/*1	*1/*1	*1/*1	*1/*1	*1/*1	*1/*1	*1/*1	*1/*1	*1/*1	*1/*1	*1/*1	*1/*1	*1/*1
NA18563	CYP3A5	*1/*1	*1/*1	*1/*1	*1/*1	*1/*1	*1/*1	*1/*1	*1/*1	*1/*1	*1/*1	*1/*1	*1/*1	*1/*1	*1/*1	*1/*1	*1/*1	*1/*1	*1/*1	*1/*1	*1/*1	*1/*1
NA18563	DPYD	*1/*1	*1/*1	*1/*1	*1/rs1801159	*1/rs1801159	*1/rs1801159	*1/rs1801159	*1/rs1801159	*1/rs1801159	*1/rs1801159	*1/rs1801159	*1/rs1801159	*1/rs1801159	*1/rs1801159	*1/rs1801159	*1/rs1801159	*1/rs1801159	*1/rs1801159	*1/rs1801159	*1/rs1801159	*1/*1
NA18563	SLCO1B1	NA	NA	NA	*1/*15	*1/*15	*1/*15	*1/*15	*1/*15	*1/*15	*1/*15	*1/*15	*1/*15	*1/*1	*1/*1	*1/*1	*1/*15	*1/*15	*1/*15	*1/*15	*5/*37;*15/*1	*1/*17
NA18564	CYP2B6	NA	NA	NA	*1/*1	*1/*1	*1/*1	*1/*1	*1/*1	*1/*1	*1/*1	*1/*1	*1/*1	*1/*1	*1/*1	*1/*1	*1/*1	*1/*1	*1/*1	*1/*1	*1/*1	*1/*1
NA18564	CYP2C19	*2/*3	*2/*3	*2/*3	NA	*3/*35	*2/*3, *3/*35	*2/*3	*2/*3	*2/*3	*2/*3	*2/*3	*2/*3	*2/*3	*2/*3	*2/*3	*2/*3	*2/*3	*2/*3	*2/*3	*2/*3	*2/*3
NA18564	CYP2C9	*1/*1	*1/*1	*1/*1	*1/*1	*1/*1	*1/*1	*1/*1	*1/*1	*1/*1	*1/*1	*1/*1	*1/*1	*1/*1	*1/*1	*1/*1	*1/*1	*1/*1	*1/*1	*1/*1	*1/*1	*1/*1
NA18564	CYP3A4	*1/*1	*1/*1	*1/*1	*1/*1	*1/*1	*1/*1	*1/*1	*1/*1	*1/*1	*1/*1	*1/*1	*1/*1	*1/*1	*1/*1	*1/*1	*1/*1	*1/*1	*1/*1	*1/*1	*1/*1	*1/*1
NA18564	CYP3A5	*1/*1	*1/*1	*1/*1	*1/*1	*1/*1	*1/*1	*1/*1	*1/*1	*1/*1	*1/*1	*1/*1	*1/*1	*1/*1	*1/*1	*1/*1	*1/*1	*1/*1	*1/*1	*1/*1	*1/*1	*1/*1
NA18564	CYP4F2	*3/*3	*3/*3	*3/*3; *3/*4; *4/*4	*3/*3	*3/*3	*3/*3, *3/*4, *4/*4	*3/*3	*3/*3	*3/*3, *3/*4, *4/*4	*3/*4	*3/*4	*3/*4	*3/*4	*3/*4	*3/*4	*3/*4	*3/*4	*3/*4	*3/*4	NA	*3/*3
NA18564	DPYD	*1/*1	*1/*1	*1/*1	*1/*Amb	*1/rs1801159	*1/rs1801159+rs1801265	*1/*Amb	*1/rs1801159	*1/rs1801159+rs1801265	*1/*Amb	*1/rs1801159	*1/rs1801159+rs1801265	rs1801159/rs1801265	*1/rs1801159	rs1801159/rs1801265	*1/*Amb	*1/rs1801159	*1/rs1801159+rs1801265	rs1801159/rs1801265	rs1801159/rs1801265	rs1801159/rs1801265
NA18564	NUDT15	*1/*3	*1/*3	*1/*3	*1/*3	*1/*3	*1/*2, *1/*3	*1/*3	*1/*3	*1/*3	*1/*3	*1/*3	*1/*3	*1/*3	*1/*3	*1/*2, *1/*3	*1/*3	*1/*3	*1/*3	*1/*3	*1/*3	*1/*3
NA18564	SLCO1B1	NA	NA	NA	*1/*37	*1/*37	*1/*37, *1/*42	*1/*37	*1/*37	*1/*37, *1/*39, *1/*42	*1/*37	*1/*37	*1/*37, *1/*42	*37/*37	*37/*37	*37/*37, *37/*42, *42/*42	*1/*37	*1/*37	*1/*37, *1/*42	*1/*37	*1/*37	*1/*37
NA18565	CYP2B6	NA	NA	NA	*1/*1	*1/*1	*1/*1	*1/*1	*1/*1	*1/*1	*1/*1	*1/*1	*1/*1	*1/*1	*1/*1	*1/*1	*1/*1	*1/*1	*1/*1	*1/*1	*1/*1	*1/*1
NA18565	CYP2C19	*1/*1	*1/*1	*1/*1	NA	*38/*38	*1/*1, *1/*38, *38/*38	*1/*1	*1/*1	*1/*1	*1/*1	*1/*1	*1/*1	*1/*1	*1/*1	*1/*1	*1/*1	*1/*1	*1/*1	*1/*1	*1/*1	*1/*1
NA18565	CYP2C9	*1/*1	*1/*1	*1/*1	*1/*1	*1/*1	*1/*1	*1/*1	*1/*1	*1/*1	*1/*1	*1/*1	*1/*1	*1/*1	*1/*1	*1/*1	*1/*1	*1/*1	*1/*1	*1/*1	*1/*1	*1/*1
NA18565	CYP3A4	*1/*1	*1/*1	*1/*1	*1/*1	*1/*1	*1/*1	*1/*1	*1/*1	*1/*1	*1/*1	*1/*1	*1/*1	*1/*1	*1/*1	*1/*1	*1/*1	*1/*1	*1/*1	*1/*1	*1/*1	*1/*1
NA18565	CYP3A5	*1/*3	*1/*3	*1/*3	*1/*3	*1/*3	*1/*3	*1/*3	*1/*3	*1/*3	*1/*3	*1/*3	*1/*3	*1/*3	*1/*3	*1/*3	*1/*3	*1/*3	*1/*3	*1/*3	*1/*3	*1/*3
NA18565	CYP4F2	*1/*1	*1/*1	*1/*1	*1/*1	*1/*1	*1/*1	*1/*1	*1/*1	*1/*1	*1/*1	*1/*1	*1/*1	*1/*1	*1/*1	*1/*1	*1/*1	*1/*1	*1/*1	*1/*1	*1/*1	*1/*1
NA18565	DPYD	*1/*1	*1/*1	*1/*1	*1/*1	*1/*1	*1/*1	*1/*1	*1/*1	*1/*1	*1/*1	*1/*1	*1/*1	*1/*1	*1/*1	*1/*1	*1/*1	*1/*1	*1/*1	*1/*1	*1/*1	*1/*1
NA18565	SLCO1B1	NA	NA	NA	*1/*1	*1/*1	*1/*1	*1/*1	*1/*1	*1/*1	*1/*1	*1/*1	*1/*1	*1/*1	*1/*1	*1/*1	*1/*1	*1/*1	*1/*1	*1/*1	*1/*1	*1/*1
NA18572	CYP2B6	NA	NA	NA	*1/*1	*1/*1	*1/*1	*1/*1	*1/*1	*1/*1	*1/*1	*1/*1	*1/*1	*1/*1	*1/*1	*1/*1	*1/*1	*1/*1	*1/*1	*1/*1	*1/*1	*1/*1
NA18572	CYP2C19	*1/*1	*1/*1	*1/*1	NA	*38/*38	*1/*1, *1/*38, *38/*38	*1/*1	*1/*1	*1/*1	*1/*1	*1/*1	*1/*1	*1/*1	*1/*1	*1/*1	*1/*1	*1/*1	*1/*1	*1/*1	*1/*1	*1/*1
NA18572	CYP2C9	*1/*1	*1/*1	*1/*1	*1/*1	*1/*1	*1/*1	*1/*1	*1/*1	*1/*1	*1/*1	*1/*1	*1/*1	*1/*1	*1/*1	*1/*1	*1/*1	*1/*1	*1/*1	*1/*1	*1/*1	*1/*1
NA18572	CYP3A4	*1/*1	*1/*1	*1/*1	*1/*1	*1/*1	*1/*1	*1/*1	*1/*1	*1/*1	*1/*1	*1/*1	*1/*1	*1/*1	*1/*1	*1/*1	*1/*1	*1/*1	*1/*1	*1/*1	*1/*1	*1/*1
NA18572	CYP3A5	*1/*3	*1/*3	*1/*3	*1/*3	*1/*3	*1/*3	*1/*3	*1/*3	*1/*3	*1/*3	*1/*3	*1/*3	*1/*3	*1/*3	*1/*3	*1/*3	*1/*3	*1/*3	*1/*3	*1/*3	*1/*3
NA18572	DPYD	*1/*1	*1/*1	*1/*1	*1/rs1801159	*1/rs1801159	*1/rs1801159	*1/rs1801159	*1/rs1801159	*1/rs1801159	*1/rs1801159	*1/rs1801159	*1/rs1801159	*1/rs1801159	*1/rs1801159	*1/rs1801159	*1/rs1801159	*1/rs1801159	*1/rs1801159	*1/rs1801159	*1/rs1801159	*1/*1
NA18572	SLCO1B1	NA	NA	NA	*37/*37	*37/*37	*37/*37, *37/*42, *42/*42	*37/*37	*37/*37	*37/*37, *37/*39, *37/*42, *39/*39, *39/*42, *42/*42	*37/*37	*37/*37	*37/*37, *37/*42, *42/*42	*37/*37	*37/*37	*37/*37, *37/*42, *42/*42	*37/*37	*37/*37	*37/*37, *37/*42, *42/*42	*37/*37	*37/*37	*1/*1
NA18617	CYP2B6	NA	NA	NA	*1/*1	*1/*1	*1/*1	*1/*1	*1/*1	*1/*1	*1/*1	*1/*1	*1/*1	*1/*1	*1/*1	*1/*1	*1/*1	*1/*1	*1/*1	*1/*4	*1/*4	*1/*1
NA18617	CYP2C19	*1/*2	*1/*2	*1/*2	NA	*35/*38	*1/*2, *1/*35, *2/*38, *35/*38	*1/*2	*1/*2	*1/*2	*1/*2	*1/*2	*1/*2	*1/*2	*1/*2	*1/*2	*1/*2	*1/*2	*1/*2	*1/*2	*1/*2	*1/*2
NA18617	CYP2C9	*1/*1	*1/*1	*1/*1	*1/*1	*1/*1	*1/*1	*1/*1	*1/*1	*1/*1	*1/*1	*1/*1	*1/*1	*1/*1	*1/*1	*1/*1	*1/*1	*1/*1	*1/*1	*1/*1	*1/*1	*1/*1
NA18617	CYP3A4	*1/*1	*1/*1	*1/*1	*1/*1	*1/*1	*1/*1	*1/*1	*1/*1	*1/*1	*1/*1	*1/*1	*1/*1	*1/*1	*1/*1	*1/*1	*1/*1	*1/*1	*1/*1	*1/*1	*1/*1	*1/*1
NA18617	CYP3A5	*3/*3	*3/*3	*3/*3	*3/*3	*3/*3	*3/*3	*3/*3	*3/*3	*3/*3	*3/*3	*3/*3	*3/*3	*3/*3	*3/*3	*3/*3	*3/*3	*3/*3	*3/*3	*3/*3	*3/*3	*3/*3
NA18617	CYP4F2	*1/*1	*1/*1	*1/*1	*1/*1	*1/*1	*1/*1	*1/*1	*1/*1	*1/*1	*1/*1	*1/*1	*1/*1	*1/*1	*1/*1	*1/*1	*1/*1	*1/*1	*1/*1	*1/*1	*1/*1	*1/*1
NA18617	DPYD	*1/*1	*1/*1	*1/*1	*1/*1	*1/*1	*1/*1	*1/*1	*1/*1	*1/*1	*1/*1	*1/*1	*1/*1	*1/*1	*1/*1	*1/*1	*1/*1	*1/*1	*1/*1	*1/*1	*1/*1	*1/*1
NA18617	SLCO1B1	NA	NA	NA	*37/*37	*37/*37	*37/*37, *37/*42, *42/*42	*37/*37	*37/*37	*37/*37, *37/*39, *37/*42, *39/*39, *39/*42, *42/*42	*37/*37	*37/*37	*37/*37, *37/*42, *42/*42	*37/*37	*37/*37	*37/*37, *37/*42, *42/*42	*37/*37	*37/*37	*37/*37, *37/*42, *42/*42	*37/*37	*37/*37	*37/*37
NA18855	CYP2B6	NA	NA	NA	*9/*9	*9/*9	*6/*6, *6/*9, *6/*26, *6/*37, *6/*38, *6/*39, *6/*40, *6/*41, *6/*42, *6/*43, *9/*9, *9/*26, *9/*37, *9/*38, *9/*39, *9/*40, *9/*41, *9/*42, *9/*43, *26/*26, *26/*37, *26/*38, *26/*39, *26/*40, *26/*41, *26/*42, *26/*43, *37/*37, *37/*38, *37/*39, *37/*40, *37/*41, *37/*42, *37/*43, *38/*38, *38/*39, *38/*40, *38/*41, *38/*42, *38/*43, *39/*39, *39/*40, *39/*41, *39/*42, *39/*43, *40/*40, *40/*41…	*9/*9	*9/*9	*6/*6, *6/*9, *6/*37, *6/*38, *6/*39, *6/*40, *6/*41, *6/*42, *6/*43, *9/*9, *9/*37, *9/*38, *9/*39, *9/*40, *9/*41, *9/*42, *9/*43, *37/*37, *37/*38, *37/*39, *37/*40, *37/*41, *37/*42, *37/*43, *38/*38, *38/*39, *38/*40, *38/*41, *38/*42, *38/*43, *39/*39, *39/*40, *39/*41, *39/*42, *39/*43, *40/*40, *40/*41, *40/*42, *40/*43, *41/*41, *41/*42, *41/*43, *42/*42, *42/*43, *43/*43	*9/*9	*9/*9	*6/*6, *6/*9, *6/*37, *6/*38, *6/*39, *6/*40, *6/*41, *6/*42, *9/*9, *9/*37, *9/*38, *9/*39, *9/*40, *9/*41, *9/*42, *37/*37, *37/*38, *37/*39, *37/*40, *37/*41, *37/*42, *38/*38, *38/*39, *38/*40, *38/*41, *38/*42, *39/*39, *39/*40, *39/*41, *39/*42, *40/*40, *40/*41, *40/*42, *41/*41, *41/*42, *42/*42	*9/*9	*9/*9	*6/*6, *6/*9, *6/*37, *6/*38, *6/*39, *6/*40, *6/*41, *6/*42, *9/*9, *9/*37, *9/*38, *9/*39, *9/*40, *9/*41, *9/*42, *37/*37, *37/*38, *37/*39, *37/*40, *37/*41, *37/*42, *38/*38, *38/*39, *38/*40, *38/*41, *38/*42, *39/*39, *39/*40, *39/*41, *39/*42, *40/*40, *40/*41, *40/*42, *41/*41, *41/*42, *42/*42	*9/*9	*9/*9	*6/*6, *6/*9, *6/*37, *6/*38, *6/*39, *6/*40, *6/*41, *6/*42, *9/*9, *9/*37, *9/*38, *9/*39, *9/*40, *9/*41, *9/*42, *37/*37, *37/*38, *37/*39, *37/*40, *37/*41, *37/*42, *38/*38, *38/*39, *38/*40, *38/*41, *38/*42, *39/*39, *39/*40, *39/*41, *39/*42, *40/*40, *40/*41, *40/*42, *41/*41, *41/*42, *42/*42	*6/*6	*6/*6	*6/*6
NA18855	CYP2C19	*1/*2	*1/*2	*1/*2	NA	*35/*38	*1/*2, *1/*35, *2/*38, *35/*38	*1/*2	*1/*2	*1/*2	*1/*2	*1/*2	*1/*2	*1/*2	*1/*2	*1/*2	*1/*2	*1/*2	*1/*2	*1/*2	*1/*2	*1/*2
NA18855	CYP2C9	*1/*1	*1/*1	*1/*1	*1/*9	*1/*9	*1/*9	*1/*9	*1/*9	*1/*9	*1/*9	*1/*9	*1/*9	*1/*9	*1/*9	*1/*9	*1/*9	*1/*9	*1/*9	*1/*9	*1/*9	*1/*9
NA18855	CYP3A4	*1/*1	*1/*1	*1/*1	*1/*1	*1/*1	*1/*1	*1/*1	*1/*1	*1/*1	*1/*1	*1/*1	*1/*1	*1/*1	*1/*1	*1/*1	*1/*1	*1/*1	*1/*1	*1/*1	*1/*1	*1/*1
NA18855	CYP3A5	*3/*6	*3/*6	*3/*6	*3/*6	*3/*6	*3/*6	*3/*6	*3/*6	*3/*6	*3/*6	*3/*6	*3/*6	*3/*6	*3/*6	*3/*6	*3/*6	*3/*6	*3/*6	*3/*6	*3/*6	*3/*6
NA18855	CYP4F2	*1/*1	*1/*1	*1/*1	*1/*5	*1/*5	*1/*5	*1/*5	*1/*5	*1/*5	*1/*5	*1/*5	*1/*5	*1/*5	*1/*5	*1/*5	*1/*5	*1/*5	*1/*5	*1/*1	*1/*1	*1/*5
NA18855	DPYD	*1/*1	*1/*1	*1/*1	*Amb/rs1801265	rs1801265/rs1801265	rs1801265/rs1801265+rs61622928	*Amb/rs1801265	rs1801265/rs1801265	rs1801265/rs1801265+rs61622928	*Amb/rs1801265	rs1801265/rs1801265	rs1801265/rs1801265+rs61622928	*Amb/rs1801265	rs1801265/rs1801265	rs1801265/rs1801265+rs61622928	*Amb/rs1801265	rs1801265/rs1801265	rs1801265/rs1801265+rs61622928	rs1801265/rs1801265+rs61622928	NA	rs1801265/rs1801265
NA18855	SLCO1B1	NA	NA	NA	*37/*37	*37/*37	*37/*37, *37/*42, *42/*42	*37/*37	*37/*37	*37/*37, *37/*39, *37/*42, *39/*39, *39/*42, *42/*42	*37/*37	*37/*37	*37/*37, *37/*42, *42/*42	*37/*37	*37/*37	*37/*37, *37/*42, *42/*42	*37/*37	*37/*37	*37/*37, *37/*42, *42/*42	*37/*37	*37/*37	*37/*37
NA18861	CYP2B6	NA	NA	NA	*1/*18	*1/*18	*1/*18	*1/*18	*1/*18	*1/*18	*1/*18	*1/*18	*1/*18	*1/*18	*1/*18	*1/*18	*1/*18	*1/*18	*1/*18	*1/*18	*1/*18	*1/*18
NA18861	CYP2C19	*1/*1	*1/*1	*1/*1	NA	*38/*38	*1/*1, *1/*38, *38/*38	*1/*1	*1/*1	*1/*1	*1/*1	*1/*1	*1/*1	*1/*1	*1/*1	*1/*1	*1/*1	*1/*1	*1/*1	*1/*1	*1/*1	*1/*1
NA18861	CYP2C9	*1/*1	*1/*1	*1/*1	*1/*1	*1/*1	*1/*1	*1/*1	*1/*1	*1/*1	*1/*1	*1/*1	*1/*1	*1/*1	*1/*1	*1/*1	*1/*1	*1/*1	*1/*1	*1/*1	*1/*1	*1/*1
NA18861	CYP3A4	*1/*1	*1/*1	*1/*1	*1/*1	*1/*1	*1/*1	*1/*1	*1/*1	*1/*1	*1/*1	*1/*1	*1/*1	*1/*1	*1/*1	*1/*1	*1/*1	*1/*1	*1/*1	*1/*1	*1/*1	*1/*1
NA18861	CYP3A5	*1/*1	*1/*1	*1/*1	*1/*1	*1/*1	*1/*1	*1/*1	*1/*1	*1/*1	*1/*1	*1/*1	*1/*1	*1/*1	*1/*1	*1/*1	*1/*1	*1/*1	*1/*1	*1/*1	*1/*1	*1/*1
NA18861	CYP4F2	*1/*1	*1/*1	*1/*1	*1/*1	*1/*1	*1/*1	*1/*1	*1/*1	*1/*1	*1/*1	*1/*1	*1/*1	*1/*1	*1/*1	*1/*1	*1/*1	*1/*1	*1/*1	*1/*1	*1/*1	*1/*1
NA18861	DPYD	*1/*1	*1/*1	*1/*1	*1/rs1801265	*1/rs1801265	*1/rs1801265	*1/rs1801265	*1/rs1801265	*1/rs1801265	*1/rs1801265	*1/rs1801265	*1/rs1801265	*1/rs1801265	*1/rs1801265	*1/rs1801265	*1/rs1801265	*1/rs1801265	*1/rs1801265	*1/rs1801265	*1/rs1801265	*1/rs1801265
NA18861	SLCO1B1	NA	NA	NA	*1/*32	*1/*32	*1/*32, *1/*43	*1/*32	*1/*32	*1/*32, *1/*43	*1/*43	*1/*43	*1/*43	*1/*43	*1/*43	*1/*43	*1/*43	*1/*43	*1/*43	*1/*43	*4/*44;*43/*1	*1/*43
NA18868	CYP2B6	NA	NA	NA	*1/*9	*1/*9	*1/*6, *1/*9, *1/*26, *1/*37, *1/*38, *1/*39, *1/*40, *1/*41, *1/*42, *1/*43	*1/*9	*1/*9	*1/*6, *1/*9, *1/*37, *1/*38, *1/*39, *1/*40, *1/*41, *1/*42, *1/*43	*1/*9	*1/*9	*1/*6, *1/*9, *1/*37, *1/*38, *1/*39, *1/*40, *1/*41, *1/*42	*1/*9	*1/*9	*1/*6, *1/*9, *1/*37, *1/*38, *1/*39, *1/*40, *1/*41, *1/*42	*1/*9	*1/*9	*1/*6, *1/*9, *1/*37, *1/*38, *1/*39, *1/*40, *1/*41, *1/*42	*1/*6	*1/*6;*4/*9	*1/*6
NA18868	CYP2C19	*1/*2	*1/*2	*1/*2	NA	*35/*38	*1/*2, *1/*35, *2/*38, *35/*38	*1/*2	*1/*2	*1/*2	*1/*2	*1/*2	*1/*2	*1/*2	*1/*2	*1/*2	*1/*2	*1/*2	*1/*2	*1/*2	*1/*2	*1/*2
NA18868	CYP2C9	*1/*1	*1/*1	*1/*1	*1/*1	*1/*1	*1/*1	*1/*1	*1/*1	*1/*1	*1/*1	*1/*1	*1/*1	*1/*1	*1/*1	*1/*1	*1/*1	*1/*1	*1/*1	*1/*1	*1/*1	*1/*1
NA18868	CYP3A4	*1/*1	*1/*1	*1/*1	*1/*1	*1/*1	*1/*1	*1/*1	*1/*1	*1/*1	*1/*1	*1/*1	*1/*1	*1/*1	*1/*1	*1/*1	*1/*1	*1/*1	*1/*1	*1/*1	*1/*1	*1/*1
NA18868	CYP3A5	*1/*3	*1/*3	*1/*3	*1/*3	*1/*3	*1/*3	*1/*3	*1/*3	*1/*3	*1/*3	*1/*3	*1/*3	*1/*3	*1/*3	*1/*3	*1/*3	*1/*3	*1/*3	*1/*3	*1/*3	*1/*3
NA18868	CYP4F2	*1/*1	*1/*1	*1/*1	*1/*5	*1/*5	*1/*5	*1/*5	*1/*5	*1/*5	*1/*5	*1/*5	*1/*5	*1/*5	*1/*5	*1/*5	*1/*5	*1/*5	*1/*5	*1/*1	*1/*1	*1/*5
NA18868	DPYD	*1/*1	*1/*1	*1/*1	*1/rs1801265	*1/rs1801265	*1/rs1801265	*1/rs1801265	*1/rs1801265	*1/rs1801265	*1/rs1801265	*1/rs1801265	*1/rs1801265	*1/rs1801265	*1/rs1801265	*1/rs1801265	*1/rs1801265	*1/rs1801265	*1/rs1801265	*1/rs1801265	*1/rs1801265	*1/rs1801265
NA18868	SLCO1B1	NA	NA	NA	*24/*37	*24/*37	*24/*37, *24/*42, *37/*44, *42/*44	*24/*37	*24/*37	*24/*37, *24/*39, *24/*42, *37/*44, *39/*44, *42/*44	*37/*44	*37/*44	*37/*44, *42/*44	*37/*44	*37/*44	*37/*44, *42/*44	*37/*44	*37/*44	*37/*44, *42/*44	*37/*44	*37/*44	*37/*44
NA18873	CYP2B6	NA	NA	NA	*1/*18	*1/*18	*1/*18	*1/*18	*1/*18	*1/*18	*1/*18	*1/*18	*1/*18	*1/*18	*1/*18	*1/*18	*1/*18	*1/*18	*1/*18	*1/*18	*1/*18	*1/*18
NA18873	CYP2C19	*1/*2	*1/*2	*1/*2	NA	*35/*38	*1/*2, *1/*35, *2/*38, *35/*38	*1/*2	*1/*2	*1/*2	*1/*2	*1/*2	*1/*2	*1/*2	*1/*2	*1/*2	*1/*2	*1/*2	*1/*2	*1/*2	*1/*2	*1/*2
NA18873	CYP2C9	*1/*8	*1/*8	*1/*8	*1/*1	*1/*1	*1/*1	*1/*8	*1/*8	*1/*8	*1/*8	*1/*8	*1/*8	*1/*8	*1/*8	*1/*8	*1/*8	*1/*8	*1/*8	*1/*8	*1/*8	*1/*8
NA18873	CYP3A4	*1/*1	*1/*1	*1/*1	*1/*1	*1/*1	*1/*1	*1/*1	*1/*1	*1/*1	*1/*1	*1/*1	*1/*1	*1/*1	*1/*1	*1/*1	*1/*1	*1/*1	*1/*1	*1/*1	*1/*1	*1/*1
NA18873	CYP3A5	*1/*1	*1/*1	*1/*1	*1/*1	*1/*1	*1/*1	*1/*1	*1/*1	*1/*1	*1/*1	*1/*1	*1/*1	*1/*1	*1/*1	*1/*1	*1/*1	*1/*1	*1/*1	*1/*1	*1/*1	*1/*1
NA18873	DPYD	*1/rs115232898	*1/rs115232898	*1/rs115232898	*1/*Amb	*1/rs115232898	*1/rs1801159+rs1801265+rs115232898	*1/*Amb	*1/rs115232898	*1/rs1801159+rs1801265+rs115232898	*1/*Amb	*1/rs115232898	*1/rs1801159+rs1801265+rs115232898	*1/*Amb	*1/rs115232898	*1/rs1801159+rs1801265+rs115232898	*1/*Amb	*1/rs115232898	*1/rs1801159+rs1801265+rs115232898	rs1801159+rs1801265/rs115232898	NA	*1/rs1801265
NA18873	SLCO1B1	NA	NA	NA	*37/*37	*37/*37	*37/*37, *37/*42, *42/*42	*37/*37	*37/*37	*37/*37, *37/*39, *37/*42, *39/*39, *39/*42, *42/*42	*37/*37	*37/*37	*37/*37, *37/*42, *42/*42	*37/*37	*37/*37	*37/*37, *37/*42, *42/*42	*37/*37	*37/*37	*37/*37, *37/*42, *42/*42	*37/*37	*37/*37	*1/*1
NA18942	CYP2B6	NA	NA	NA	*1/*2	*1/*2	*1/*2, *1/*10	*1/*2	*1/*2	*1/*2	*1/*2	*1/*2	*1/*2	*1/*2	*1/*2	*1/*2	*1/*2	*1/*2	*1/*2	*1/*2	*1/*2	*1/*2
NA18942	CYP2C19	*1/*1	*1/*1	*1/*1	NA	*38/*38	*1/*1, *1/*38, *38/*38	*1/*1	*1/*1	*1/*1	*1/*1	*1/*1	*1/*1	*1/*1	*1/*1	*1/*1	*1/*1	*1/*1	*1/*1	*1/*1	*1/*1	*1/*1
NA18942	CYP2C9	*1/*1	*1/*1	*1/*1	*1/*1	*1/*1	*1/*1	*1/*1	*1/*1	*1/*1	*1/*1	*1/*1	*1/*1	*1/*1	*1/*1	*1/*1	*1/*1	*1/*1	*1/*1	*1/*1	*1/*1	*1/*1
NA18942	CYP3A4	*1/*1	*1/*1	*1/*1	*1/*1	*1/*1	*1/*1	*1/*1	*1/*1	*1/*1	*1/*1	*1/*1	*1/*1	*1/*1	*1/*1	*1/*1	*1/*1	*1/*1	*1/*1	*1/*1	*1/*1	*1/*1
NA18942	CYP3A5	*3/*3	*3/*3	*3/*3	*3/*3	*3/*3	*3/*3	*3/*3	*3/*3	*3/*3	*3/*3	*3/*3	*3/*3	*3/*3	*3/*3	*3/*3	*3/*3	*3/*3	*3/*3	*3/*3	*3/*3	*3/*3
NA18942	CYP4F2	*1/*1	*1/*1	*1/*1	*1/*1	*1/*1	*1/*1	*1/*1	*1/*1	*1/*1	*1/*1	*1/*1	*1/*1	*1/*1	*1/*1	*1/*1	*1/*1	*1/*1	*1/*1	*1/*1	*1/*1	*1/*1
NA18942	DPYD	*1/*1	*1/*1	*1/*1	*1/*1	*1/*1	*1/*1	*1/*1	*1/*1	*1/*1	*1/*1	*1/*1	*1/*1	*1/*1	*1/*1	*1/*1	*1/*1	*1/*1	*1/*1	*1/*1	*1/*1	*1/*1
NA18942	SLCO1B1	NA	NA	NA	*37/*37	*37/*37	*37/*37, *37/*42, *42/*42	*37/*37	*37/*37	*37/*37, *37/*39, *37/*42, *39/*39, *39/*42, *42/*42	*37/*37	*37/*37	*37/*37, *37/*42, *42/*42	*37/*37	*37/*37	*37/*37, *37/*42, *42/*42	*37/*37	*37/*37	*37/*37, *37/*42, *42/*42	*37/*37	*37/*37	*37/*37
NA18945	CYP2C19	*1/*2	*1/*2	*1/*2	NA	*35/*38	*1/*2, *1/*35, *2/*38, *35/*38	*1/*2	*1/*2	*1/*2	*1/*2	*1/*2	*1/*2	*1/*2	*1/*2	*1/*2	*1/*2	*1/*2	*1/*2	*1/*2	*1/*2	*1/*2
NA18945	CYP2C9	*1/*1	*1/*1	*1/*1	*1/*1	*1/*1	*1/*1	*1/*1	*1/*1	*1/*1	*1/*1	*1/*1	*1/*1	*1/*1	*1/*1	*1/*1	*1/*1	*1/*1	*1/*1	*1/*1	*1/*1	*1/*1
NA18945	CYP3A4	*1/*1	*1/*1	*1/*1	*1/*1	*1/*1	*1/*1	*1/*1	*1/*1	*1/*1	*1/*1	*1/*1	*1/*1	*1/*1	*1/*1	*1/*1	*1/*1	*1/*1	*1/*1	*1/*1	*1/*1	*1/*1
NA18945	CYP3A5	*1/*3	*1/*3	*1/*3	*1/*3	*1/*3	*1/*3	*1/*3	*1/*3	*1/*3	*1/*3	*1/*3	*1/*3	*1/*3	*1/*3	*1/*3	*1/*3	*1/*3	*1/*3	*1/*3	*1/*3	*1/*3
NA18945	DPYD	*1/*1	*1/*1	*1/*1	*1/rs17376848	*1/rs17376848	*1/rs17376848	*1/rs17376848	*1/rs17376848	*1/rs17376848	*1/rs17376848	*1/rs17376848	*1/rs17376848	*1/rs17376848	*1/rs17376848	*1/rs17376848	*1/rs17376848	*1/rs17376848	*1/rs17376848	*1/rs17376848	*1/rs17376848	*1/*1
NA18945	SLCO1B1	NA	NA	NA	*1/*37	*1/*37	*1/*37, *1/*42	*1/*37	*1/*37	*1/*37, *1/*39, *1/*42	*1/*37	*1/*37	*1/*37, *1/*42	*1/*37	*1/*37	*1/*37, *1/*42	*1/*37	*1/*37	*1/*37, *1/*42	*1/*37	*1/*37	*1/*1
NA18952	CYP2B6	NA	NA	NA	*1/*1	*1/*1	*1/*1	*1/*1	*1/*1	*1/*1	*1/*1	*1/*1	*1/*1	*1/*1	*1/*1	*1/*1	*1/*1	*1/*1	*1/*1	*1/*1	*1/*1	*1/*1
NA18952	CYP2C19	*1/*38	*1/*38	*1/*38	NA	*38/*38	*1/*1, *1/*38, *38/*38	*1/*38	*1/*38	*1/*38	*1/*38	*1/*38	*1/*38	*1/*38	*1/*38	*1/*38	*1/*38	*1/*38	*1/*38	*1/*38	*1/*38	*1/*1
NA18952	CYP2C9	*1/*1	*1/*1	*1/*1	*1/*1	*1/*1	*1/*1	*1/*1	*1/*1	*1/*1	*1/*1	*1/*1	*1/*1	*1/*1	*1/*1	*1/*1	*1/*1	*1/*1	*1/*1	*1/*1	*1/*1	*1/*1
NA18952	CYP3A4	*1/*1	*1/*1	*1/*1	*1/*1	*1/*1	*1/*1	*1/*1	*1/*1	*1/*1	*1/*1	*1/*1	*1/*1	*1/*1	*1/*1	*1/*1	*1/*1	*1/*1	*1/*1	*1/*1	*1/*1	*1/*1
NA18952	CYP3A5	*3/*3	*3/*3	*3/*3	*3/*3	*3/*3	*3/*3	*3/*3	*3/*3	*3/*3	*3/*3	*3/*3	*3/*3	*3/*3	*3/*3	*3/*3	*3/*3	*3/*3	*3/*3	*3/*3	*3/*3	*3/*3
NA18952	CYP4F2	*1/*1	*1/*1	*1/*1	*1/*1	*1/*1	*1/*1	*1/*1	*1/*1	*1/*1	*1/*1	*1/*1	*1/*1	*1/*1	*1/*1	*1/*1	*1/*1	*1/*1	*1/*1	*1/*1	*1/*1	*1/*1
NA18952	DPYD	*1/*1	*1/*1	*1/*1	rs1801159/rs1801159	rs1801159/rs1801159	rs1801159/rs1801159	rs1801159/rs1801159	rs1801159/rs1801159	rs1801159/rs1801159	rs1801159/rs1801159	rs1801159/rs1801159	rs1801159/rs1801159	rs1801159/rs1801159	rs1801159/rs1801159	rs1801159/rs1801159	rs1801159/rs1801159	rs1801159/rs1801159	rs1801159/rs1801159	rs1801159/rs1801159	rs1801159/rs1801159	rs1801159/rs1801159
NA18952	SLCO1B1	NA	NA	NA	*1/*1	*1/*1	*1/*1	*1/*1	*1/*1	*1/*1	*1/*1	*1/*1	*1/*1	*1/*1	*1/*1	*1/*1	*1/*1	*1/*1	*1/*1	*1/*1	*1/*1	*1/*1
NA18959	CYP2B6	NA	NA	NA	*1/*1	*1/*1	*1/*1	*1/*1	*1/*1	*1/*1	*1/*1	*1/*1	*1/*1	*1/*1	*1/*1	*1/*1	*1/*1	*1/*1	*1/*1	*1/*1	*1/*1	*1/*1
NA18959	CYP2C19	*1/*38	*1/*38	*1/*38	NA	*38/*38	*1/*1, *1/*38, *38/*38	*1/*38	*1/*38	*1/*38	*1/*38	*1/*38	*1/*38	*1/*38	*1/*38	*1/*38	*1/*38	*1/*38	*1/*38	*1/*38	*1/*38	*1/*1
NA18959	CYP2C9	*1/*3	*1/*3	*1/*3; *1/*18; *1/*68	*1/*3	*1/*3	*1/*3, *1/*18, *1/*68	*1/*3	*1/*3	*1/*3, *1/*18, *1/*68	*1/*3	*1/*3	*1/*3, *1/*18, *1/*68	*1/*3	*1/*3	*1/*3, *1/*18, *1/*68	*1/*3	*1/*3	*1/*3, *1/*18, *1/*68	*1/*3	*1/*3	*1/*3
NA18959	CYP3A4	*1/*1	*1/*1	*1/*1	*1/*1	*1/*1	*1/*1	*1/*1	*1/*1	*1/*1	*1/*1	*1/*1	*1/*1	*1/*1	*1/*1	*1/*1	*1/*1	*1/*1	*1/*1	*1/*1	*1/*1	*1/*1
NA18959	CYP3A5	*1/*3	*1/*3	*1/*3	*1/*3	*1/*3	*1/*3	*1/*3	*1/*3	*1/*3	*1/*3	*1/*3	*1/*3	*1/*3	*1/*3	*1/*3	*1/*3	*1/*3	*1/*3	*1/*3	*1/*3	*1/*3
NA18959	CYP4F2	*1/*1	*1/*1	*1/*1	*1/*1	*1/*1	*1/*1	*1/*1	*1/*1	*1/*1	*1/*1	*1/*1	*1/*1	*1/*1	*1/*1	*1/*1	*1/*1	*1/*1	*1/*1	*1/*1	*1/*1	*1/*1
NA18959	DPYD	*1/*1	*1/*1	*1/*1	*1/*1	*1/*1	*1/*1	*1/*1	*1/*1	*1/*1	*1/*1	*1/*1	*1/*1	*1/*1	*1/*1	*1/*1	*1/*1	*1/*1	*1/*1	*1/*1	*1/*1	*1/*1
NA18959	SLCO1B1	NA	NA	NA	*37/*37	*37/*37	*37/*37, *37/*42, *42/*42	*37/*37	*37/*37	*37/*37, *37/*39, *37/*42, *39/*39, *39/*42, *42/*42	*37/*37	*37/*37	*37/*37, *37/*42, *42/*42	*37/*37	*37/*37	*37/*37, *37/*42, *42/*42	*37/*37	*37/*37	*37/*37, *37/*42, *42/*42	*37/*37	*37/*37	*37/*37
NA18966	CYP2B6	NA	NA	NA	*1/*9	*1/*9	*1/*6, *1/*9, *1/*26, *1/*37, *1/*38, *1/*39, *1/*40, *1/*41, *1/*42, *1/*43	*1/*9	*1/*9	*1/*6, *1/*9, *1/*37, *1/*38, *1/*39, *1/*40, *1/*41, *1/*42, *1/*43	*1/*9	*1/*9	*1/*6, *1/*9, *1/*37, *1/*38, *1/*39, *1/*40, *1/*41, *1/*42	*1/*9	*1/*9	*1/*6, *1/*9, *1/*37, *1/*38, *1/*39, *1/*40, *1/*41, *1/*42	*1/*9	*1/*9	*1/*6, *1/*9, *1/*37, *1/*38, *1/*39, *1/*40, *1/*41, *1/*42	*1/*6	*1/*6;*4/*9	*1/*6
NA18966	CYP2C19	*1/*1	*1/*1	*1/*1	NA	*38/*38	*1/*1, *1/*38, *38/*38	*1/*1	*1/*1	*1/*1	*1/*1	*1/*1	*1/*1	*1/*1	*1/*1	*1/*1	*1/*1	*1/*1	*1/*1	*1/*1	*1/*1	*1/*1
NA18966	CYP3A4	*1/*1	*1/*1	*1/*1	*1/*16	*1/*16	*1/*16	*1/*16	*1/*16	*1/*16	*1/*16	*1/*16	*1/*16	*1/*16	*1/*16	*1/*16	*1/*16	*1/*16	*1/*16	*1/*16	*1/*16	*1/*16
NA18966	CYP3A5	*1/*3	*1/*3	*1/*3	*1/*3	*1/*3	*1/*3	*1/*3	*1/*3	*1/*3	*1/*3	*1/*3	*1/*3	*1/*3	*1/*3	*1/*3	*1/*3	*1/*3	*1/*3	*1/*3	*1/*3	*1/*3
NA18966	CYP4F2	*1/*3	*1/*3	*1/*3; *1/*4	*1/*3	*1/*3	*1/*3, *1/*4	*1/*3	*1/*3	*1/*3, *1/*4	*1/*3	*1/*3	*1/*3	*1/*3	*1/*3	*1/*3	*1/*3	*1/*3	*1/*3	*1/*3	*1/*3	*1/*3
NA18966	DPYD	*1/*1	*1/*1	*1/*1	*1/rs17376848	*1/rs17376848	*1/rs17376848	*1/rs17376848	*1/rs17376848	*1/rs17376848	*1/rs17376848	*1/rs17376848	*1/rs17376848	*Amb/*Amb	*1/*1	NA	*1/rs17376848	*1/rs17376848	*1/rs17376848	rs17376848/rs188052243	*1/rs17376848	*1/rs17376848
NA18966	SLCO1B1	NA	NA	NA	*1/*1	*1/*1	*1/*1	*1/*1	*1/*1	*1/*1	*1/*1	*1/*1	*1/*1	*1/*1	*1/*1	*1/*1	*1/*1	*1/*1	*1/*1	*1/*1	*1/*1	*1/*1
NA18973	CYP2B6	NA	NA	NA	*1/*9	*1/*9	*1/*6, *1/*9, *1/*26, *1/*37, *1/*38, *1/*39, *1/*40, *1/*41, *1/*42, *1/*43	*1/*9	*1/*9	*1/*6, *1/*9, *1/*37, *1/*38, *1/*39, *1/*40, *1/*41, *1/*42, *1/*43	*1/*9	*1/*9	*1/*6, *1/*9, *1/*37, *1/*38, *1/*39, *1/*40, *1/*41, *1/*42	*1/*9	*1/*9	*1/*6, *1/*9, *1/*37, *1/*38, *1/*39, *1/*40, *1/*41, *1/*42	*1/*9	*1/*9	*1/*6, *1/*9, *1/*37, *1/*38, *1/*39, *1/*40, *1/*41, *1/*42	*1/*6	*1/*6;*4/*9	*1/*6
NA18973	CYP2C19	*1/*1	*1/*1	*1/*1	NA	*38/*38	*1/*1, *1/*38, *38/*38	*1/*1	*1/*1	*1/*1	*1/*1	*1/*1	*1/*1	*1/*1	*1/*1	*1/*1	*1/*1	*1/*1	*1/*1	*1/*1	*1/*1	*1/*1
NA18973	CYP2C9	*1/*1	*1/*1	*1/*1	*1/*1	*1/*1	*1/*1	*1/*1	*1/*1	*1/*1	*1/*1	*1/*1	*1/*1	*1/*1	*1/*1	*1/*1	*1/*1	*1/*1	*1/*1	*1/*1	*1/*1	*1/*1
NA18973	CYP3A4	*1/*1	*1/*1	*1/*1	*1/*1	*1/*1	*1/*1	*1/*1	*1/*1	*1/*1	*1/*1	*1/*1	*1/*1	*1/*1	*1/*1	*1/*1	*1/*1	*1/*1	*1/*1	*1/*1	*1/*1	*1/*1
NA18973	CYP3A5	*1/*3	*1/*3	*1/*3	*1/*3	*1/*3	*1/*3	*1/*3	*1/*3	*1/*3	*1/*3	*1/*3	*1/*3	*1/*3	*1/*3	*1/*3	*1/*3	*1/*3	*1/*3	*1/*3	*1/*3	*1/*3
NA18973	CYP4F2	*1/*1	*1/*1	*1/*1	*1/*1	*1/*1	*1/*1	*1/*1	*1/*1	*1/*1	*1/*1	*1/*1	*1/*1	*1/*1	*1/*1	*1/*1	*1/*1	*1/*1	*1/*1	*1/*1	*1/*1	*1/*1
NA18973	DPYD	*1/*1	*1/*1	*1/*1	*Amb/rs1801159	rs1801159/rs1801159	rs1801159/rs1801159+rs1801265	*Amb/rs1801159	rs1801159/rs1801159	rs1801159/rs1801159+rs1801265	*Amb/rs1801159	rs1801159/rs1801159	rs1801159/rs1801159+rs1801265	*Amb/rs1801159	rs1801159/rs1801159	rs1801159/rs1801159+rs1801265	*Amb/rs1801159	rs1801159/rs1801159	rs1801159/rs1801159+rs1801265	rs1801159/rs1801159+rs1801265	NA	*1/rs1801265
NA18973	SLCO1B1	NA	NA	NA	*1/*37	*1/*37	*1/*37, *1/*42	*1/*37	*1/*37	*1/*37, *1/*39, *1/*42	*1/*37	*1/*37	*1/*37, *1/*42	*1/*37	*1/*37	*1/*37, *1/*42	*1/*37	*1/*37	*1/*37, *1/*42	*1/*37	*1/*37	*1/*37
NA18980	CYP2B6	NA	NA	NA	*9/*9	*9/*9	*6/*6, *6/*9, *6/*26, *6/*37, *6/*38, *6/*39, *6/*40, *6/*41, *6/*42, *6/*43, *9/*9, *9/*26, *9/*37, *9/*38, *9/*39, *9/*40, *9/*41, *9/*42, *9/*43, *26/*26, *26/*37, *26/*38, *26/*39, *26/*40, *26/*41, *26/*42, *26/*43, *37/*37, *37/*38, *37/*39, *37/*40, *37/*41, *37/*42, *37/*43, *38/*38, *38/*39, *38/*40, *38/*41, *38/*42, *38/*43, *39/*39, *39/*40, *39/*41, *39/*42, *39/*43, *40/*40, *40/*41…	*9/*9	*9/*9	*6/*6, *6/*9, *6/*37, *6/*38, *6/*39, *6/*40, *6/*41, *6/*42, *6/*43, *9/*9, *9/*37, *9/*38, *9/*39, *9/*40, *9/*41, *9/*42, *9/*43, *37/*37, *37/*38, *37/*39, *37/*40, *37/*41, *37/*42, *37/*43, *38/*38, *38/*39, *38/*40, *38/*41, *38/*42, *38/*43, *39/*39, *39/*40, *39/*41, *39/*42, *39/*43, *40/*40, *40/*41, *40/*42, *40/*43, *41/*41, *41/*42, *41/*43, *42/*42, *42/*43, *43/*43	*9/*9	*9/*9	*6/*6, *6/*9, *6/*37, *6/*38, *6/*39, *6/*40, *6/*41, *6/*42, *9/*9, *9/*37, *9/*38, *9/*39, *9/*40, *9/*41, *9/*42, *37/*37, *37/*38, *37/*39, *37/*40, *37/*41, *37/*42, *38/*38, *38/*39, *38/*40, *38/*41, *38/*42, *39/*39, *39/*40, *39/*41, *39/*42, *40/*40, *40/*41, *40/*42, *41/*41, *41/*42, *42/*42	*9/*9	*9/*9	*6/*6, *6/*9, *6/*37, *6/*38, *6/*39, *6/*40, *6/*41, *6/*42, *9/*9, *9/*37, *9/*38, *9/*39, *9/*40, *9/*41, *9/*42, *37/*37, *37/*38, *37/*39, *37/*40, *37/*41, *37/*42, *38/*38, *38/*39, *38/*40, *38/*41, *38/*42, *39/*39, *39/*40, *39/*41, *39/*42, *40/*40, *40/*41, *40/*42, *41/*41, *41/*42, *42/*42	*9/*9	*9/*9	*6/*6, *6/*9, *6/*37, *6/*38, *6/*39, *6/*40, *6/*41, *6/*42, *9/*9, *9/*37, *9/*38, *9/*39, *9/*40, *9/*41, *9/*42, *37/*37, *37/*38, *37/*39, *37/*40, *37/*41, *37/*42, *38/*38, *38/*39, *38/*40, *38/*41, *38/*42, *39/*39, *39/*40, *39/*41, *39/*42, *40/*40, *40/*41, *40/*42, *41/*41, *41/*42, *42/*42	*6/*6	*6/*6	*6/*6
NA18980	CYP2C19	*1/*1	*1/*1	*1/*1	NA	*38/*38	*1/*1, *1/*38, *38/*38	*1/*1	*1/*1	*1/*1	*1/*1	*1/*1	*1/*1	*1/*1	*1/*1	*1/*1	*1/*1	*1/*1	*1/*1	*1/*1	*1/*1	*1/*1
NA18980	CYP2C9	*1/*1	*1/*1	*1/*1	*1/*1	*1/*1	*1/*1	*1/*1	*1/*1	*1/*1	*1/*1	*1/*1	*1/*1	*1/*1	*1/*1	*1/*1	*1/*1	*1/*1	*1/*1	*1/*1	*1/*1	*1/*1
NA18980	CYP3A4	*1/*1	*1/*1	*1/*1	*1/*1	*1/*1	*1/*1	*1/*1	*1/*1	*1/*1	*1/*1	*1/*1	*1/*1	*1/*1	*1/*1	*1/*1	*1/*1	*1/*1	*1/*1	*1/*1	*1/*1	*1/*1
NA18980	CYP3A5	*1/*3	*1/*3	*1/*3	*1/*3	*1/*3	*1/*3	*1/*3	*1/*3	*1/*3	*1/*3	*1/*3	*1/*3	*1/*3	*1/*3	*1/*3	*1/*3	*1/*3	*1/*3	*1/*3	*1/*3	*1/*3
NA18980	CYP4F2	*1/*1	*1/*1	*1/*1	*1/*1	*1/*1	*1/*1	*1/*1	*1/*1	*1/*1	*1/*1	*1/*1	*1/*1	*1/*1	*1/*1	*1/*1	*1/*1	*1/*1	*1/*1	*1/*1	*1/*1	*1/*1
NA18980	DPYD	*1/*1	*1/*1	*1/*1	*1/rs1801159	*1/rs1801159	*1/rs1801159	*1/rs1801159	*1/rs1801159	*1/rs1801159	*1/rs1801159	*1/rs1801159	*1/rs1801159	*1/rs1801159	*1/rs1801159	*1/rs1801159	*1/rs1801159	*1/rs1801159	*1/rs1801159	*1/rs1801159	*1/rs1801159	*1/rs1801159
NA18980	SLCO1B1	NA	NA	NA	*1/*37	*1/*37	*1/*37, *1/*42	*1/*37	*1/*37	*1/*37, *1/*39, *1/*42	*1/*37	*1/*37	*1/*37, *1/*42	*1/*37	*1/*37	*1/*37, *1/*42	*1/*37	*1/*37	*1/*37, *1/*42	*1/*37	*1/*37	*1/*37
NA18992	CYP2B6	NA	NA	NA	*1/*9	*1/*9	*1/*6, *1/*9, *1/*26, *1/*37, *1/*38, *1/*39, *1/*40, *1/*41, *1/*42, *1/*43	*1/*9	*1/*9	*1/*6, *1/*9, *1/*37, *1/*38, *1/*39, *1/*40, *1/*41, *1/*42, *1/*43	*1/*9	*1/*9	*1/*6, *1/*9, *1/*37, *1/*38, *1/*39, *1/*40, *1/*41, *1/*42	*1/*9	*1/*9	*1/*6, *1/*9, *1/*37, *1/*38, *1/*39, *1/*40, *1/*41, *1/*42	*1/*9	*1/*9	*1/*6, *1/*9, *1/*37, *1/*38, *1/*39, *1/*40, *1/*41, *1/*42	*1/*6	*1/*6;*4/*9	*1/*6
NA18992	CYP2C19	*1/*1	*1/*1	*1/*1	NA	*38/*38	*1/*1, *1/*38, *38/*38	*1/*1	*1/*1	*1/*1	*1/*1	*1/*1	*1/*1	*1/*1	*1/*1	*1/*1	*1/*1	*1/*1	*1/*1	*1/*1	*1/*1	*1/*1
NA18992	CYP2C9	*1/*1	*1/*1	*1/*1	*1/*1	*1/*1	*1/*1	*1/*1	*1/*1	*1/*1	*1/*1	*1/*1	*1/*1	*1/*1	*1/*1	*1/*1	*1/*1	*1/*1	*1/*1	*1/*1	*1/*1	*1/*1
NA18992	CYP3A4	*1/*1	*1/*1	*1/*1	*1/*1	*1/*1	*1/*1	*1/*1	*1/*1	*1/*1	*1/*1	*1/*1	*1/*1	*1/*1	*1/*1	*1/*1	*1/*1	*1/*1	*1/*1	*1/*1	*1/*1	*1/*1
NA18992	CYP3A5	*3/*3	*3/*3	*3/*3	*3/*3	*3/*3	*3/*3	*3/*3	*3/*3	*3/*3	*3/*3	*3/*3	*3/*3	*3/*3	*3/*3	*3/*3	*3/*3	*3/*3	*3/*3	*3/*3	*3/*3	*3/*3
NA18992	CYP4F2	*1/*1	*1/*1	*1/*1	*1/*1	*1/*1	*1/*1	*1/*1	*1/*1	*1/*1	*1/*1	*1/*1	*1/*1	*1/*1	*1/*1	*1/*1	*1/*1	*1/*1	*1/*1	*1/*1	*1/*1	*1/*1
NA18992	DPYD	*1/*1	*1/*1	*1/*1	*1/rs17376848	*1/rs17376848	*1/rs17376848	*1/rs17376848	*1/rs17376848	*1/rs17376848	*1/rs17376848	*1/rs17376848	*1/rs17376848	*1/rs17376848	*1/rs17376848	*1/rs17376848	*1/rs17376848	*1/rs17376848	*1/rs17376848	*1/rs17376848	*1/rs17376848	*1/rs17376848
NA18992	NUDT15	*1/*3	*1/*3	*1/*3	*1/*3	*1/*3	*1/*2, *1/*3	*1/*3	*1/*3	*1/*3	*1/*3	*1/*3	*1/*3	*1/*3	*1/*3	*1/*2, *1/*3	*1/*3	*1/*3	*1/*3	*1/*3	*1/*3	*1/*3
NA18992	SLCO1B1	NA	NA	NA	*1/*15	*1/*15	*1/*15	*1/*15	*1/*15	*1/*15	*1/*15	*1/*15	*1/*15	*1/*15	*1/*15	*1/*15	*1/*15	*1/*15	*1/*15	*1/*15	*5/*37;*15/*1	*1/*15
NA19003	CYP2B6	NA	NA	NA	*1/*9	*1/*9	*1/*6, *1/*9, *1/*26, *1/*37, *1/*38, *1/*39, *1/*40, *1/*41, *1/*42, *1/*43	*1/*9	*1/*9	*1/*6, *1/*9, *1/*37, *1/*38, *1/*39, *1/*40, *1/*41, *1/*42, *1/*43	*1/*9	*1/*9	*1/*6, *1/*9, *1/*37, *1/*38, *1/*39, *1/*40, *1/*41, *1/*42	*1/*9	*1/*9	*1/*6, *1/*9, *1/*37, *1/*38, *1/*39, *1/*40, *1/*41, *1/*42	*1/*9	*1/*9	*1/*6, *1/*9, *1/*37, *1/*38, *1/*39, *1/*40, *1/*41, *1/*42	*1/*6	*1/*6;*4/*9	*1/*6
NA19003	CYP2C19	*1/*2	*1/*2	*1/*2	NA	*35/*38	*1/*2, *1/*35, *2/*38, *35/*38	*1/*2	*1/*2	*1/*2	*1/*2	*1/*2	*1/*2	*1/*2	*1/*2	*1/*2	*1/*2	*1/*2	*1/*2	*1/*2	*1/*2	*1/*2
NA19003	CYP2C9	*1/*1	*1/*1	*1/*1	*1/*1	*1/*1	*1/*1	*1/*1	*1/*1	*1/*1	*1/*1	*1/*1	*1/*1	*1/*1	*1/*1	*1/*1	*1/*1	*1/*1	*1/*1	*1/*1	*1/*1	*1/*1
NA19003	CYP3A4	*1/*1	*1/*1	*1/*1	*1/*1	*1/*1	*1/*1	*1/*1	*1/*1	*1/*1	*1/*1	*1/*1	*1/*1	*1/*1	*1/*1	*1/*1	*1/*1	*1/*1	*1/*1	*1/*1	*1/*1	*1/*1
NA19003	CYP3A5	*3/*3	*3/*3	*3/*3	*3/*3	*3/*3	*3/*3	*3/*3	*3/*3	*3/*3	*3/*3	*3/*3	*3/*3	*3/*3	*3/*3	*3/*3	*3/*3	*3/*3	*3/*3	*3/*3	*3/*3	*3/*3
NA19003	CYP4F2	*1/*1	*1/*1	*1/*1	*1/*1	*1/*1	*1/*1	*1/*1	*1/*1	*1/*1	*1/*1	*1/*1	*1/*1	*1/*1	*1/*1	*1/*1	*1/*1	*1/*1	*1/*1	*1/*1	*1/*1	*1/*1
NA19003	DPYD	*1/*1	*1/*1	*1/*1	*1/*1	*1/*1	*1/*1	*1/*1	*1/*1	*1/*1	*1/*1	*1/*1	*1/*1	*1/*1	*1/*1	*1/*1	*1/*1	*1/*1	*1/*1	*1/*1	*1/*1	*1/*1
NA19003	SLCO1B1	NA	NA	NA	*37/*37	*37/*37	*37/*37, *37/*42, *42/*42	*37/*37	*37/*37	*37/*37, *37/*39, *37/*42, *39/*39, *39/*42, *42/*42	*37/*37	*37/*37	*37/*37, *37/*42, *42/*42	*37/*37	*37/*37	*37/*37, *37/*42, *42/*42	*37/*37	*37/*37	*37/*37, *37/*42, *42/*42	*37/*37	*37/*37	*37/*37
NA19007	CYP2B6	NA	NA	NA	*1/*1	*1/*1	*1/*1	*1/*23	*1/*23	*1/*23	*1/*1	*1/*1	*1/*1	*1/*1	*1/*1	*1/*1	*1/*23	*1/*23	*1/*23	*1/*23	*1/*23	*1/*23
NA19007	CYP2C19	*1/*1	*1/*1	*1/*1	NA	*38/*38	*1/*1, *1/*38, *38/*38	*1/*1	*1/*1	*1/*1	*1/*1	*1/*1	*1/*1	*1/*1	*1/*1	*1/*1	*1/*1	*1/*1	*1/*1	*1/*1	*1/*1	*1/*1
NA19007	CYP2C9	*1/*1	*1/*1	*1/*1	*1/*1	*1/*1	*1/*1	*1/*1	*1/*1	*1/*1	*1/*1	*1/*1	*1/*1	*1/*1	*1/*1	*1/*1	*1/*1	*1/*1	*1/*1	*1/*1	*1/*1	*1/*1
NA19007	CYP3A4	*1/*1	*1/*1	*1/*1	*1/*1	*1/*1	*1/*1	*1/*1	*1/*1	*1/*1	*1/*1	*1/*1	*1/*1	*1/*1	*1/*1	*1/*1	*1/*1	*1/*1	*1/*1	*1/*1	*1/*1	*1/*1
NA19007	CYP3A5	*3/*3	*3/*3	*3/*3	*3/*3	*3/*3	*3/*3	*3/*3	*3/*3	*3/*3	*3/*3	*3/*3	*3/*3	*3/*3	*3/*3	*3/*3	*3/*3	*3/*3	*3/*3	*3/*3	*3/*3	*3/*3
NA19007	CYP4F2	*1/*3	*1/*3	*1/*3; *1/*4	*1/*3	*1/*3	*1/*3, *1/*4	*1/*3	*1/*3	*1/*3, *1/*4	*1/*3	*1/*3	*1/*3	*1/*3	*1/*3	*1/*3	*1/*3	*1/*3	*1/*3	*1/*3	*1/*3	*1/*3
NA19007	DPYD	*1/*1	*1/*1	*1/*1	*1/*1	*1/*1	*1/*1	*1/*1	*1/*1	*1/*1	*1/*1	*1/*1	*1/*1	*1/*1	*1/*1	*1/*1	*1/*1	*1/*1	*1/*1	*1/*1	*1/*1	*1/*1
NA19007	SLCO1B1	NA	NA	NA	*37/*37	*37/*37	*37/*37, *37/*42, *42/*42	*37/*37	*37/*37	*37/*37, *37/*39, *37/*42, *39/*39, *39/*42, *42/*42	*37/*37	*37/*37	*37/*37, *37/*42, *42/*42	*37/*37	*37/*37	*37/*37, *37/*42, *42/*42	*37/*37	*37/*37	*37/*37, *37/*42, *42/*42	*37/*37	*37/*37	*37/*37
NA19035	CYP2B6	NA	NA	NA	*1/*9	*1/*9	*1/*6, *1/*9, *1/*26, *1/*37, *1/*38, *1/*39, *1/*40, *1/*41, *1/*42, *1/*43	*1/*9	*1/*9	*1/*6, *1/*9, *1/*37, *1/*38, *1/*39, *1/*40, *1/*41, *1/*42, *1/*43	*1/*9	*1/*9	*1/*6, *1/*9, *1/*37, *1/*38, *1/*39, *1/*40, *1/*41, *1/*42	*1/*9	*1/*9	*1/*6, *1/*9, *1/*37, *1/*38, *1/*39, *1/*40, *1/*41, *1/*42	*1/*9	*1/*9	*1/*6, *1/*9, *1/*37, *1/*38, *1/*39, *1/*40, *1/*41, *1/*42	*1/*6	*1/*6;*4/*9	*1/*6
NA19035	CYP2C19	*17/*17	*17/*17	*17/*17	NA	*17/*17	*4/*4, *4/*17, *17/*17	*17/*17	*17/*17	*17/*17	*17/*17	*17/*17	*17/*17	*17/*17	*17/*17	*17/*17	*17/*17	*17/*17	*17/*17	*17/*17	*17/*17	*17/*17
NA19035	CYP2C9	*1/*1	*1/*1	*1/*1	*1/*1	*1/*1	*1/*1	*1/*1	*1/*1	*1/*1	*1/*1	*1/*1	*1/*1	*1/*1	*1/*1	*1/*1	*1/*1	*1/*1	*1/*1	*1/*1	*1/*1	*1/*1
NA19035	CYP3A4	*1/*1	*1/*1	*1/*1	*1/*12	*1/*12	*1/*12	*1/*12	*1/*12	*1/*12	*1/*12	*1/*12	*1/*12	*1/*12	*1/*12	*1/*12	*1/*12	*1/*12	*1/*12	*1/*12	*1/*12	*1/*12
NA19035	CYP3A5	*1/*7	*1/*7	*1/*7	*1/*7	*1/*7	*1/*7	*1/*7	*1/*7	*1/*7	*1/*7	*1/*7	*1/*7	*1/*1	*1/*1	*1/*1	*1/*7	*1/*7	*1/*7	*1/*7	*1/*7	*1/*7
NA19035	DPYD	*1/*1	*1/*1	*1/*1	*1/rs61622928	*1/rs61622928	*1/rs61622928	*1/*Amb	*1/rs61622928	*1/rs61622928	*1/*Amb	*1/rs61622928	*1/rs61622928	*1/*Amb	*1/rs61622928	*1/rs61622928	*1/*Amb	*1/rs61622928	*1/rs61622928	*1/rs61622928	*1/rs61622928	*1/*1
NA19035	SLCO1B1	NA	NA	NA	*37/*Amb	*14/*37	NA	*37/*Amb	*14/*37	NA	*37/*Amb	*14/*37	NA	*37/*Amb	*14/*37	NA	*37/*Amb	*14/*37	NA	*14/*27	*14/*27	*1/*1
NA19095	CYP2B6	NA	NA	NA	*18/*18	*18/*18	*18/*18	*18/*18	*18/*18	*18/*18	*18/*18	*18/*18	*18/*18	*18/*18	*18/*18	*18/*18	*18/*18	*18/*18	*18/*18	*18/*18	*18/*18	*18/*18
NA19095	CYP2C19	*1/*1	*1/*1	*1/*1	NA	*38/*38	*1/*1, *1/*38, *38/*38	*1/*1	*1/*1	*1/*1	*1/*1	*1/*1	*1/*1	*1/*1	*1/*1	*1/*1	*1/*1	*1/*1	*1/*1	*1/*1	*1/*1	*1/*1
NA19095	CYP2C9	*1/*1	*1/*1	*1/*1	*1/*1	*1/*1	*1/*1	*1/*1	*1/*1	*1/*1	*1/*1	*1/*1	*1/*1	*1/*1	*1/*1	*1/*1	*1/*1	*1/*1	*1/*1	*1/*1	*1/*1	*1/*1
NA19095	CYP3A4	*1/*1	*1/*1	*1/*1	*1/*1	*1/*1	*1/*1	*1/*1	*1/*1	*1/*1	*1/*1	*1/*1	*1/*1	*1/*1	*1/*1	*1/*1	*1/*1	*1/*1	*1/*1	*1/*1	*1/*1	*1/*1
NA19095	CYP3A5	*1/*3	*1/*3	*1/*3	*1/*3	*1/*3	*1/*3	*1/*3	*1/*3	*1/*3	*1/*3	*1/*3	*1/*3	*1/*3	*1/*3	*1/*3	*1/*3	*1/*3	*1/*3	*1/*3	*1/*3	*1/*3
NA19095	CYP4F2	*1/*3	*1/*3	*1/*3; *1/*4	*1/*3	*1/*3	*1/*3, *1/*4	*1/*3	*1/*3	*1/*3, *1/*4	*1/*3	*1/*3	*1/*3	*1/*3	*1/*3	*1/*3	*1/*3	*1/*3	*1/*3	*1/*3	*1/*3	*1/*3
NA19095	DPYD	*1/*1	*1/*1	*1/*1	*Amb/rs1801265	rs1801265/rs1801265	rs1801265/rs1801265+rs61622928	*Amb/rs1801265	rs1801265/rs1801265	rs1801265/rs1801265+rs61622928	*Amb/rs1801265	rs1801265/rs1801265	rs1801265/rs1801265+rs61622928	*Amb/rs1801265	rs1801265/rs1801265	rs1801265/rs1801265+rs61622928	*Amb/rs1801265	rs1801265/rs1801265	rs1801265/rs1801265+rs61622928	rs1801265/rs1801265+rs61622928	NA	rs1801265/rs1801265
NA19095	SLCO1B1	NA	NA	NA	*20/*37	*20/*37	*20/*37, *20/*42	*20/*37	*20/*37	*20/*37, *20/*39, *20/*42	*20/*37	*20/*37	*20/*37, *20/*42	*20/*37	*20/*37	*20/*37, *20/*42	*20/*37	*20/*37	*20/*37, *20/*42	*20/*37	*20/*37	*20/*37
NA19109	CYP2B6	NA	NA	NA	*1/*9	*1/*9	*1/*6, *1/*9, *1/*26, *1/*37, *1/*38, *1/*39, *1/*40, *1/*41, *1/*42, *1/*43	*1/*9	*1/*9	*1/*6, *1/*9, *1/*37, *1/*38, *1/*39, *1/*40, *1/*41, *1/*42, *1/*43	*1/*9	*1/*9	*1/*6, *1/*9, *1/*37, *1/*38, *1/*39, *1/*40, *1/*41, *1/*42	*1/*9	*1/*9	*1/*6, *1/*9, *1/*37, *1/*38, *1/*39, *1/*40, *1/*41, *1/*42	*1/*9	*1/*9	*1/*6, *1/*9, *1/*37, *1/*38, *1/*39, *1/*40, *1/*41, *1/*42	*1/*6	*1/*6;*4/*9	*1/*6
NA19109	CYP2C19	*17/*17	*17/*17	*17/*17	NA	*17/*17	*4/*4, *4/*17, *17/*17	*17/*17	*17/*17	*17/*17	*17/*17	*17/*17	*17/*17	*17/*17	*17/*17	*17/*17	*17/*17	*17/*17	*17/*17	*17/*17	*17/*17	*17/*17
NA19109	CYP2C9	*1/*1	*1/*1	*1/*1	*1/*1	*1/*1	*1/*1	*1/*1	*1/*1	*1/*1	*1/*1	*1/*1	*1/*1	*1/*1	*1/*1	*1/*1	*1/*1	*1/*1	*1/*1	*1/*1	*1/*1	*1/*1
NA19109	CYP3A4	*1/*1	*1/*1	*1/*1	*1/*15	*1/*15	*1/*15	*1/*15	*1/*15	*1/*15	*1/*15	*1/*15	*1/*15	*1/*15	*1/*15	*1/*15	*1/*15	*1/*15	*1/*15	*1/*15	*1/*15	*1/*15
NA19109	CYP3A5	*1/*3	*1/*3	*1/*3	*1/*3	*1/*3	*1/*3	*1/*3	*1/*3	*1/*3	*1/*3	*1/*3	*1/*3	*1/*3	*1/*3	*1/*3	*1/*3	*1/*3	*1/*3	*1/*3	*1/*3	*1/*3
NA19109	CYP4F2	*1/*1	*1/*1	*1/*1	*1/*1	*1/*1	*1/*1	*1/*1	*1/*1	*1/*1	*1/*1	*1/*1	*1/*1	*1/*1	*1/*1	*1/*1	*1/*1	*1/*1	*1/*1	*1/*1	*1/*1	*1/*1
NA19109	DPYD	*1/*1	*1/*1	*1/*1	*1/*Amb	*1/rs1801265	*1/rs1801265+rs61622928	*1/*Amb	*1/rs1801265	*1/rs1801265+rs61622928	*1/*Amb	*1/rs1801265	*1/rs1801265+rs61622928	*1/*Amb	*1/rs1801265	*1/rs1801265+rs61622928	*1/*Amb	*1/rs1801265	*1/rs1801265+rs61622928	rs1801265/rs61622928	rs1801265/rs61622928	rs1801265/rs61622928
NA19109	SLCO1B1	NA	NA	NA	*15/*37	*15/*37	*15/*37, *15/*42	*15/*37	*15/*37	*15/*37, *15/*39, *15/*42	*15/*37	*15/*37	*15/*37, *15/*42	*15/*37	*15/*37	*15/*37, *15/*42	*15/*37	*15/*37	*15/*37, *15/*42	*15/*37	*15/*37	*15/*37
NA19122	CYP2B6	NA	NA	NA	*9/*9	*9/*9	*6/*6, *6/*9, *6/*26, *6/*37, *6/*38, *6/*39, *6/*40, *6/*41, *6/*42, *6/*43, *9/*9, *9/*26, *9/*37, *9/*38, *9/*39, *9/*40, *9/*41, *9/*42, *9/*43, *26/*26, *26/*37, *26/*38, *26/*39, *26/*40, *26/*41, *26/*42, *26/*43, *37/*37, *37/*38, *37/*39, *37/*40, *37/*41, *37/*42, *37/*43, *38/*38, *38/*39, *38/*40, *38/*41, *38/*42, *38/*43, *39/*39, *39/*40, *39/*41, *39/*42, *39/*43, *40/*40, *40/*41…	*9/*9	*9/*9	*6/*6, *6/*9, *6/*37, *6/*38, *6/*39, *6/*40, *6/*41, *6/*42, *6/*43, *9/*9, *9/*37, *9/*38, *9/*39, *9/*40, *9/*41, *9/*42, *9/*43, *37/*37, *37/*38, *37/*39, *37/*40, *37/*41, *37/*42, *37/*43, *38/*38, *38/*39, *38/*40, *38/*41, *38/*42, *38/*43, *39/*39, *39/*40, *39/*41, *39/*42, *39/*43, *40/*40, *40/*41, *40/*42, *40/*43, *41/*41, *41/*42, *41/*43, *42/*42, *42/*43, *43/*43	*9/*9	*9/*9	*6/*6, *6/*9, *6/*37, *6/*38, *6/*39, *6/*40, *6/*41, *6/*42, *9/*9, *9/*37, *9/*38, *9/*39, *9/*40, *9/*41, *9/*42, *37/*37, *37/*38, *37/*39, *37/*40, *37/*41, *37/*42, *38/*38, *38/*39, *38/*40, *38/*41, *38/*42, *39/*39, *39/*40, *39/*41, *39/*42, *40/*40, *40/*41, *40/*42, *41/*41, *41/*42, *42/*42	*9/*9	*9/*9	*6/*6, *6/*9, *6/*37, *6/*38, *6/*39, *6/*40, *6/*41, *6/*42, *9/*9, *9/*37, *9/*38, *9/*39, *9/*40, *9/*41, *9/*42, *37/*37, *37/*38, *37/*39, *37/*40, *37/*41, *37/*42, *38/*38, *38/*39, *38/*40, *38/*41, *38/*42, *39/*39, *39/*40, *39/*41, *39/*42, *40/*40, *40/*41, *40/*42, *41/*41, *41/*42, *42/*42	*9/*9	*9/*9	*6/*6, *6/*9, *6/*37, *6/*38, *6/*39, *6/*40, *6/*41, *6/*42, *9/*9, *9/*37, *9/*38, *9/*39, *9/*40, *9/*41, *9/*42, *37/*37, *37/*38, *37/*39, *37/*40, *37/*41, *37/*42, *38/*38, *38/*39, *38/*40, *38/*41, *38/*42, *39/*39, *39/*40, *39/*41, *39/*42, *40/*40, *40/*41, *40/*42, *41/*41, *41/*42, *42/*42	*6/*6	*6/*6	*6/*6
NA19122	CYP2C19	*2/*Amb	*2/*35	*2/*35	NA	*35/*35	*2/*2, *2/*35, *35/*35	*2/*Amb	*2/*35	*2/*35	*35/*Amb	*35/*35	*35/*35	*2/*Amb	*2/*35	*2/*35	*2/*Amb	*2/*35	*2/*35	*2/*35	*2/*35	*2/*35
NA19122	CYP2C9	*1/*11	*1/*11	*1/*11	*1/*11	*1/*11	*1/*11	*1/*11	*1/*11	*1/*11	*1/*11	*1/*11	*1/*11	*1/*11	*1/*11	*1/*11	*1/*11	*1/*11	*1/*11	*1/*11	*1/*11	*1/*11
NA19122	CYP3A4	*1/*1	*1/*1	*1/*1	*1/*1	*1/*1	*1/*1	*1/*1	*1/*1	*1/*1	*1/*1	*1/*1	*1/*1	*1/*1	*1/*1	*1/*1	*1/*1	*1/*1	*1/*1	*1/*1	*1/*1	*1/*1
NA19122	CYP3A5	*1/*1	*1/*1	*1/*1	*1/*1	*1/*1	*1/*1	*1/*1	*1/*1	*1/*1	*1/*1	*1/*1	*1/*1	*1/*1	*1/*1	*1/*1	*1/*1	*1/*1	*1/*1	*1/*1	*1/*1	*1/*1
NA19122	CYP4F2	*1/*1	*1/*1	*1/*1	*1/*1	*1/*1	*1/*1	*1/*1	*1/*1	*1/*1	*1/*2	*1/*2	*1/*2	*1/*2	*1/*2	*1/*2	*1/*2	*1/*2	*1/*2	*1/*2	*1/*2	*1/*2
NA19122	DPYD	*1/*1	*1/*1	*1/*1	*1/*1	*1/*1	*1/*1	*1/*1	*1/*1	*1/*1	*1/*1	*1/*1	*1/*1	*1/rs61622928	*1/rs61622928	*1/rs61622928	*1/*1	*1/*1	*1/*1	*1/*1	*1/*1	*1/*1
NA19122	SLCO1B1	NA	NA	NA	*37/*37	*37/*37	*37/*37, *37/*42, *42/*42	*37/*37	*37/*37	*37/*37, *37/*39, *37/*42, *39/*39, *39/*42, *42/*42	*37/*37	*37/*37	*37/*37, *37/*42, *42/*42	*37/*37	*37/*37	*37/*37, *37/*42, *42/*42	*37/*37	*37/*37	*37/*37, *37/*42, *42/*42	*37/*37	*37/*37	*37/*37
NA19143	CYP2B6	NA	NA	NA	*9/*9	*9/*9	*6/*6, *6/*9, *6/*26, *6/*37, *6/*38, *6/*39, *6/*40, *6/*41, *6/*42, *6/*43, *9/*9, *9/*26, *9/*37, *9/*38, *9/*39, *9/*40, *9/*41, *9/*42, *9/*43, *26/*26, *26/*37, *26/*38, *26/*39, *26/*40, *26/*41, *26/*42, *26/*43, *37/*37, *37/*38, *37/*39, *37/*40, *37/*41, *37/*42, *37/*43, *38/*38, *38/*39, *38/*40, *38/*41, *38/*42, *38/*43, *39/*39, *39/*40, *39/*41, *39/*42, *39/*43, *40/*40, *40/*41…	*9/*9	*9/*9	*6/*6, *6/*9, *6/*37, *6/*38, *6/*39, *6/*40, *6/*41, *6/*42, *6/*43, *9/*9, *9/*37, *9/*38, *9/*39, *9/*40, *9/*41, *9/*42, *9/*43, *37/*37, *37/*38, *37/*39, *37/*40, *37/*41, *37/*42, *37/*43, *38/*38, *38/*39, *38/*40, *38/*41, *38/*42, *38/*43, *39/*39, *39/*40, *39/*41, *39/*42, *39/*43, *40/*40, *40/*41, *40/*42, *40/*43, *41/*41, *41/*42, *41/*43, *42/*42, *42/*43, *43/*43	*9/*9	*9/*9	*6/*6, *6/*9, *6/*37, *6/*38, *6/*39, *6/*40, *6/*41, *6/*42, *9/*9, *9/*37, *9/*38, *9/*39, *9/*40, *9/*41, *9/*42, *37/*37, *37/*38, *37/*39, *37/*40, *37/*41, *37/*42, *38/*38, *38/*39, *38/*40, *38/*41, *38/*42, *39/*39, *39/*40, *39/*41, *39/*42, *40/*40, *40/*41, *40/*42, *41/*41, *41/*42, *42/*42	*9/*9	*9/*9	*6/*6, *6/*9, *6/*37, *6/*38, *6/*39, *6/*40, *6/*41, *6/*42, *9/*9, *9/*37, *9/*38, *9/*39, *9/*40, *9/*41, *9/*42, *37/*37, *37/*38, *37/*39, *37/*40, *37/*41, *37/*42, *38/*38, *38/*39, *38/*40, *38/*41, *38/*42, *39/*39, *39/*40, *39/*41, *39/*42, *40/*40, *40/*41, *40/*42, *41/*41, *41/*42, *42/*42	*9/*9	*9/*9	*6/*6, *6/*9, *6/*37, *6/*38, *6/*39, *6/*40, *6/*41, *6/*42, *9/*9, *9/*37, *9/*38, *9/*39, *9/*40, *9/*41, *9/*42, *37/*37, *37/*38, *37/*39, *37/*40, *37/*41, *37/*42, *38/*38, *38/*39, *38/*40, *38/*41, *38/*42, *39/*39, *39/*40, *39/*41, *39/*42, *40/*40, *40/*41, *40/*42, *41/*41, *41/*42, *42/*42	*6/*6	*6/*6	*6/*6
NA19143	CYP2C19	*1/*15	*1/*15	*1/*15; *1/*28; *1/*39	NA	*38/*38	*1/*39, *38/*39	*1/*39	*1/*39	*1/*39	*1/*39	*1/*39	*1/*39	*1/*39	*1/*39	*1/*39	*1/*39	*1/*39	*1/*39	*1/*39	*1/*39	*1/*39
NA19143	CYP2C9	*1/*1	*1/*6	*1/*6	*1/*1	*1/*1	*1/*1	*1/*1	*1/*1	*1/*1	*1/*1	*1/*6	*1/*6	*1/*1	*1/*1	*1/*1	*1/*1	*1/*6	*1/*6	*1/*6	*1/*6	*1/*6
NA19143	CYP3A4	*1/*1	*1/*1	*1/*1	*1/*1	*1/*1	*1/*1	*1/*1	*1/*1	*1/*1	*1/*1	*1/*1	*1/*1	*1/*1	*1/*1	*1/*1	*1/*1	*1/*1	*1/*1	*1/*1	*1/*1	*1/*1
NA19143	CYP3A5	*6/*7	*6/*7	*6/*7	*6/*7	*6/*7	*6/*7	*6/*7	*6/*7	*6/*7	*6/*7	*6/*7	*6/*7	*1/*6	*1/*6	*1/*6	*6/*7	*6/*7	*6/*7	*6/*7	*6/*7	*6/*7
NA19143	CYP4F2	*1/*1	*1/*1	*1/*1	*1/*5	*1/*5	*1/*5	*1/*5	*1/*5	*1/*5	*1/*5	*1/*5	*1/*5	*1/*5	*1/*5	*1/*5	*1/*5	*1/*5	*1/*5	*1/*1	*1/*1	*1/*5
NA19143	DPYD	*1/*1	*1/*1	*1/*1	*1/*1	*1/*1	*1/*1	*1/*1	*1/*1	*1/*1	*1/*1	*1/*1	*1/*1	*1/*1	*1/*1	*1/*1	*1/*1	*1/*1	*1/*1	*1/*1	*1/*1	*1/*1
NA19143	SLCO1B1	NA	NA	NA	*37/*37	*37/*37	*37/*37, *37/*42, *42/*42	*37/*37	*37/*37	*37/*37, *37/*39, *37/*42, *39/*39, *39/*42, *42/*42	*37/*37	*37/*37	*37/*37, *37/*42, *42/*42	*37/*37	*37/*37	*37/*37, *37/*42, *42/*42	*37/*37	*37/*37	*37/*37, *37/*42, *42/*42	*37/*37	*37/*37	*37/*37
NA19147	CYP2B6	NA	NA	NA	*1/*18	*1/*18	*1/*18	*1/*18	*1/*18	*1/*18	*1/*18	*1/*18	*1/*18	*1/*18	*1/*18	*1/*18	*1/*18	*1/*18	*1/*18	*1/*18	*1/*18	*1/*18
NA19147	CYP2C19	*1/*17	*1/*17	*1/*17	NA	*17/*38	*1/*4, *1/*17, *4/*38, *17/*38	*1/*17	*1/*17	*1/*17	*1/*17	*1/*17	*1/*17	*1/*17	*1/*17	*1/*17	*1/*17	*1/*17	*1/*17	*1/*17	*1/*17	*1/*17
NA19147	CYP2C9	*1/*1	*1/*1	*1/*1	*1/*1	*1/*1	*1/*1	*1/*1	*1/*1	*1/*1	*1/*1	*1/*1	*1/*1	*1/*1	*1/*1	*1/*1	*1/*1	*1/*1	*1/*1	*1/*1	*1/*1	*1/*1
NA19147	CYP3A4	*1/*1	*1/*1	*1/*1	*1/*1	*1/*1	*1/*1	*1/*1	*1/*1	*1/*1	*1/*1	*1/*1	*1/*1	*1/*1	*1/*1	*1/*1	*1/*1	*1/*1	*1/*1	*1/*1	*1/*1	*1/*1
NA19147	CYP3A5	*1/*3	*1/*3	*1/*3	*1/*3	*1/*3	*1/*3	*1/*3	*1/*3	*1/*3	*1/*3	*1/*3	*1/*3	*1/*3	*1/*3	*1/*3	*1/*3	*1/*3	*1/*3	*1/*3	*1/*3	*1/*3
NA19147	CYP4F2	*1/*1	*1/*1	*1/*1	*1/*1	*1/*1	*1/*1	*1/*1	*1/*1	*1/*1	*1/*1	*1/*1	*1/*1	*1/*1	*1/*1	*1/*1	*1/*1	*1/*1	*1/*1	*1/*1	*1/*1	*1/*1
NA19147	DPYD	*1/*1	*1/*1	*1/*1	*1/rs1801265	*1/rs1801265	*1/rs1801265+rs72975710	*1/rs1801265	*1/rs1801265	*1/rs1801265+rs72975710	*1/rs1801265	*1/rs1801265	*1/rs1801265+rs72975710	*1/rs1801265	*1/rs1801265	*1/rs1801265+rs72975710	*1/rs1801265	*1/rs1801265	*1/rs1801265+rs72975710	rs1801265/rs72975710	rs1801265/rs72975710	*1/rs1801265
NA19147	SLCO1B1	NA	NA	NA	*20/*30	*20/*30	*20/*30	*20/*30	*20/*30	*20/*30	*20/*30	*20/*30	*20/*30	*20/*30	*20/*30	*20/*30	*20/*30	*20/*30	*20/*30	*20/*30	*20/*30	*20/*30
NA19174	CYP2B6	NA	NA	NA	*9/*18	*9/*18	*6/*18, *9/*18, *18/*26, *18/*37, *18/*38, *18/*39, *18/*40, *18/*41, *18/*42, *18/*43	*9/*18	*9/*18	*6/*18, *9/*18, *18/*37, *18/*38, *18/*39, *18/*40, *18/*41, *18/*42, *18/*43	*9/*18	*9/*18	*6/*18, *9/*18, *18/*37, *18/*38, *18/*39, *18/*40, *18/*41, *18/*42	*9/*18	*9/*18	*6/*18, *9/*18, *18/*37, *18/*38, *18/*39, *18/*40, *18/*41, *18/*42	*9/*18	*9/*18	*6/*18, *9/*18, *18/*37, *18/*38, *18/*39, *18/*40, *18/*41, *18/*42	*6/*18	*18/*6;*18/*9	*6/*18
NA19174	CYP2C19	*1/*2	*1/*2	*1/*2	NA	*35/*38	*1/*2, *1/*35, *2/*38, *35/*38	*1/*2	*1/*2	*1/*2	*1/*2	*1/*2	*1/*2	*1/*2	*1/*2	*1/*2	*1/*2	*1/*2	*1/*2	*1/*2	*1/*2	*1/*2
NA19174	CYP2C9	*1/*1	*1/*1	*1/*1	*1/*1	*1/*1	*1/*1	*1/*1	*1/*1	*1/*1	*1/*1	*1/*1	*1/*1	*1/*1	*1/*1	*1/*1	*1/*1	*1/*1	*1/*1	*1/*1	*1/*1	*1/*1
NA19174	CYP3A4	*1/*1	*1/*1	*1/*1	*1/*1	*1/*1	*1/*1	*1/*1	*1/*1	*1/*1	*1/*1	*1/*1	*1/*1	*1/*1	*1/*1	*1/*1	*1/*1	*1/*1	*1/*1	*1/*1	*1/*1	*1/*1
NA19174	CYP3A5	*1/*6	*1/*6	*1/*6	*1/*6	*1/*6	*1/*6	*1/*6	*1/*6	*1/*6	*1/*6	*1/*6	*1/*6	*1/*6	*1/*6	*1/*6	*1/*6	*1/*6	*1/*6	*1/*6	*1/*6	*1/*6
NA19174	CYP4F2	*1/*1	*1/*1	*1/*1	*1/*1	*1/*1	*1/*1	*1/*1	*1/*1	*1/*1	*1/*1	*1/*1	*1/*1	*1/*1	*1/*1	*1/*1	*1/*1	*1/*1	*1/*1	*1/*1	*1/*1	*1/*1
NA19174	DPYD	*1/*1	*1/*1	*1/*1	*1/*1	*1/*1	*1/*1	*1/*1	*1/*1	*1/*1	*1/*1	*1/*1	*1/*1	*1/*1	*1/*1	*1/*1	*1/*1	*1/*1	*1/*1	*1/*1	*1/*1	*1/*1
NA19174	SLCO1B1	NA	NA	NA	*1/*27	*1/*27	*1/*27	*1/*27	*1/*27	*1/*27	*1/*27	*1/*27	*1/*27	*1/*27	*1/*27	*1/*27	*1/*27	*1/*27	*1/*27	*1/*27	*1/*27	*1/*27
NA19176	CYP2B6	NA	NA	NA	*9/*9	*9/*9	*6/*6, *6/*9, *6/*26, *6/*37, *6/*38, *6/*39, *6/*40, *6/*41, *6/*42, *6/*43, *9/*9, *9/*26, *9/*37, *9/*38, *9/*39, *9/*40, *9/*41, *9/*42, *9/*43, *26/*26, *26/*37, *26/*38, *26/*39, *26/*40, *26/*41, *26/*42, *26/*43, *37/*37, *37/*38, *37/*39, *37/*40, *37/*41, *37/*42, *37/*43, *38/*38, *38/*39, *38/*40, *38/*41, *38/*42, *38/*43, *39/*39, *39/*40, *39/*41, *39/*42, *39/*43, *40/*40, *40/*41…	*9/*9	*9/*9	*6/*6, *6/*9, *6/*37, *6/*38, *6/*39, *6/*40, *6/*41, *6/*42, *6/*43, *9/*9, *9/*37, *9/*38, *9/*39, *9/*40, *9/*41, *9/*42, *9/*43, *37/*37, *37/*38, *37/*39, *37/*40, *37/*41, *37/*42, *37/*43, *38/*38, *38/*39, *38/*40, *38/*41, *38/*42, *38/*43, *39/*39, *39/*40, *39/*41, *39/*42, *39/*43, *40/*40, *40/*41, *40/*42, *40/*43, *41/*41, *41/*42, *41/*43, *42/*42, *42/*43, *43/*43	*9/*9	*9/*9	*6/*6, *6/*9, *6/*37, *6/*38, *6/*39, *6/*40, *6/*41, *6/*42, *9/*9, *9/*37, *9/*38, *9/*39, *9/*40, *9/*41, *9/*42, *37/*37, *37/*38, *37/*39, *37/*40, *37/*41, *37/*42, *38/*38, *38/*39, *38/*40, *38/*41, *38/*42, *39/*39, *39/*40, *39/*41, *39/*42, *40/*40, *40/*41, *40/*42, *41/*41, *41/*42, *42/*42	*9/*9	*9/*9	*6/*6, *6/*9, *6/*37, *6/*38, *6/*39, *6/*40, *6/*41, *6/*42, *9/*9, *9/*37, *9/*38, *9/*39, *9/*40, *9/*41, *9/*42, *37/*37, *37/*38, *37/*39, *37/*40, *37/*41, *37/*42, *38/*38, *38/*39, *38/*40, *38/*41, *38/*42, *39/*39, *39/*40, *39/*41, *39/*42, *40/*40, *40/*41, *40/*42, *41/*41, *41/*42, *42/*42	*9/*9	*9/*9	*6/*6, *6/*9, *6/*37, *6/*38, *6/*39, *6/*40, *6/*41, *6/*42, *9/*9, *9/*37, *9/*38, *9/*39, *9/*40, *9/*41, *9/*42, *37/*37, *37/*38, *37/*39, *37/*40, *37/*41, *37/*42, *38/*38, *38/*39, *38/*40, *38/*41, *38/*42, *39/*39, *39/*40, *39/*41, *39/*42, *40/*40, *40/*41, *40/*42, *41/*41, *41/*42, *42/*42	*6/*6	*6/*6	*6/*6
NA19176	CYP2C19	*2/*17	*2/*17	*2/*17	NA	*17/*35	*2/*4, *2/*17, *4/*35, *17/*35	*2/*17	*2/*17	*2/*17	*2/*17	*2/*17	*2/*17	*2/*17	*2/*17	*2/*17	*2/*17	*2/*17	*2/*17	*2/*17	*2/*17	*2/*17
NA19176	CYP2C9	*1/*1	*1/*1	*1/*1	*1/*1	*1/*1	*1/*1	*1/*1	*1/*1	*1/*1	*1/*1	*1/*1	*1/*1	*1/*1	*1/*1	*1/*1	*1/*1	*1/*1	*1/*1	*1/*1	*1/*1	*1/*1
NA19176	CYP3A4	*1/*1	*1/*1	*1/*1	*1/*1	*1/*1	*1/*1	*1/*1	*1/*1	*1/*1	*1/*1	*1/*1	*1/*1	*1/*1	*1/*1	*1/*1	*1/*1	*1/*1	*1/*1	*1/*1	*1/*1	*1/*1
NA19176	CYP3A5	*1/*3	*1/*3	*1/*3	*1/*3	*1/*3	*1/*3	*1/*3	*1/*3	*1/*3	*1/*3	*1/*3	*1/*3	*1/*3	*1/*3	*1/*3	*1/*3	*1/*3	*1/*3	*1/*3	*1/*3	*1/*3
NA19176	CYP4F2	*1/*1	*1/*1	*1/*1	*5/*6	*5/*6	*5/*6	*5/*6	*5/*6	*5/*6	*5/*6	*5/*6	*5/*6	*5/*6	*5/*6	*5/*6	*5/*6	*5/*6	*5/*6	*1/*1	*1/*1	*5/*6
NA19176	DPYD	*1/*1	*1/*1	*1/*1	*1/*1	*1/*1	*1/*1	*1/*1	*1/*1	*1/*1	*1/*1	*1/*1	*1/*1	*1/*1	*1/*1	*1/*1	*1/*1	*1/*1	*1/*1	*1/*1	*1/*1	*1/*1
NA19176	SLCO1B1	NA	NA	NA	*1/*37	*1/*37	*1/*37, *1/*42	*1/*37	*1/*37	*1/*37, *1/*39, *1/*42	*1/*37	*1/*37	*1/*37, *1/*42	*1/*37	*1/*37	*1/*37, *1/*42	*1/*37	*1/*37	*1/*37, *1/*42	*1/*37	*1/*37	*1/*37
NA19207	CYP2B6	NA	NA	NA	*1/*9	*1/*9	*1/*6, *1/*9, *1/*26, *1/*37, *1/*38, *1/*39, *1/*40, *1/*41, *1/*42, *1/*43	*1/*9	*1/*9	*1/*6, *1/*9, *1/*37, *1/*38, *1/*39, *1/*40, *1/*41, *1/*42, *1/*43	*1/*9	*1/*9	*1/*6, *1/*9, *1/*37, *1/*38, *1/*39, *1/*40, *1/*41, *1/*42	*1/*9	*1/*9	*1/*6, *1/*9, *1/*37, *1/*38, *1/*39, *1/*40, *1/*41, *1/*42	*1/*9	*1/*9	*1/*6, *1/*9, *1/*37, *1/*38, *1/*39, *1/*40, *1/*41, *1/*42	*1/*6	*1/*6;*4/*9	*1/*6
NA19207	CYP2C19	*2/*17	*2/*17	*2/*17	NA	*17/*35	*2/*4, *2/*17, *4/*35, *17/*35	*2/*17	*2/*17	*2/*17	*2/*17	*2/*17	*2/*17	*2/*17	*2/*17	*2/*17	*2/*17	*2/*17	*2/*17	*2/*17	*2/*17	*2/*17
NA19207	CYP2C9	*1/*1	*1/*1	*1/*1	*1/*1	*1/*1	*1/*1	*1/*1	*1/*1	*1/*1	*1/*1	*1/*1	*1/*1	*1/*1	*1/*1	*1/*1	*1/*1	*1/*1	*1/*1	*1/*1	*1/*1	*1/*1
NA19207	CYP3A4	*1/*1	*1/*1	*1/*1	*1/*1	*1/*1	*1/*1	*1/*1	*1/*1	*1/*1	*1/*1	*1/*1	*1/*1	*1/*1	*1/*1	*1/*1	*1/*1	*1/*1	*1/*1	*1/*1	*1/*1	*1/*1
NA19207	CYP3A5	*3/*7	*3/*7	*3/*7	*3/*7	*3/*7	*3/*7	*3/*7	*3/*7	*3/*7	*3/*7	*3/*7	*3/*7	*1/*3	*1/*3	*1/*3	*3/*7	*3/*7	*3/*7	*3/*7	*3/*7	*3/*7
NA19207	CYP4F2	*1/*1	*1/*1	*1/*1	*1/*1	*1/*1	*1/*1	*1/*1	*1/*1	*1/*1	*1/*1	*1/*1	*1/*1	*1/*7	*1/*7	*1/*7	*1/*7	*1/*7	*1/*7	*1/*1	*1/*1	*1/*7
NA19207	DPYD	*1/rs115232898	*1/rs115232898	*1/rs115232898	*1/*Amb	*1/rs115232898	*1/rs1801265+rs115232898	*1/*Amb	*1/rs115232898	*1/rs1801265+rs115232898	*1/*Amb	*1/rs115232898	*1/rs1801265+rs115232898	*1/*Amb	*1/rs115232898	*1/rs1801265+rs115232898	*1/*Amb	*1/rs115232898	*1/rs1801265+rs115232898	rs1801265/rs115232898	rs1801265/rs115232898	*1/rs115232898
NA19207	SLCO1B1	NA	NA	NA	*37/*41	*37/*41	*37/*41, *41/*42	*37/*41	*37/*41	*37/*41, *39/*41, *41/*42	*37/*41	*37/*41	*37/*41, *41/*42	*37/*41	*37/*41	*37/*41, *41/*42	*37/*41	*37/*41	*37/*41, *41/*42	*37/*41	*37/*41	*37/*41
NA19213	CYP2B6	NA	NA	NA	*9/*9	*9/*9	*6/*6, *6/*9, *6/*26, *6/*37, *6/*38, *6/*39, *6/*40, *6/*41, *6/*42, *6/*43, *9/*9, *9/*26, *9/*37, *9/*38, *9/*39, *9/*40, *9/*41, *9/*42, *9/*43, *26/*26, *26/*37, *26/*38, *26/*39, *26/*40, *26/*41, *26/*42, *26/*43, *37/*37, *37/*38, *37/*39, *37/*40, *37/*41, *37/*42, *37/*43, *38/*38, *38/*39, *38/*40, *38/*41, *38/*42, *38/*43, *39/*39, *39/*40, *39/*41, *39/*42, *39/*43, *40/*40, *40/*41…	*9/*9	*9/*9	*6/*6, *6/*9, *6/*37, *6/*38, *6/*39, *6/*40, *6/*41, *6/*42, *6/*43, *9/*9, *9/*37, *9/*38, *9/*39, *9/*40, *9/*41, *9/*42, *9/*43, *37/*37, *37/*38, *37/*39, *37/*40, *37/*41, *37/*42, *37/*43, *38/*38, *38/*39, *38/*40, *38/*41, *38/*42, *38/*43, *39/*39, *39/*40, *39/*41, *39/*42, *39/*43, *40/*40, *40/*41, *40/*42, *40/*43, *41/*41, *41/*42, *41/*43, *42/*42, *42/*43, *43/*43	*9/*9	*9/*9	*6/*6, *6/*9, *6/*37, *6/*38, *6/*39, *6/*40, *6/*41, *6/*42, *9/*9, *9/*37, *9/*38, *9/*39, *9/*40, *9/*41, *9/*42, *37/*37, *37/*38, *37/*39, *37/*40, *37/*41, *37/*42, *38/*38, *38/*39, *38/*40, *38/*41, *38/*42, *39/*39, *39/*40, *39/*41, *39/*42, *40/*40, *40/*41, *40/*42, *41/*41, *41/*42, *42/*42	*9/*9	*9/*9	*6/*6, *6/*9, *6/*37, *6/*38, *6/*39, *6/*40, *6/*41, *6/*42, *9/*9, *9/*37, *9/*38, *9/*39, *9/*40, *9/*41, *9/*42, *37/*37, *37/*38, *37/*39, *37/*40, *37/*41, *37/*42, *38/*38, *38/*39, *38/*40, *38/*41, *38/*42, *39/*39, *39/*40, *39/*41, *39/*42, *40/*40, *40/*41, *40/*42, *41/*41, *41/*42, *42/*42	*9/*9	*9/*9	*6/*6, *6/*9, *6/*37, *6/*38, *6/*39, *6/*40, *6/*41, *6/*42, *9/*9, *9/*37, *9/*38, *9/*39, *9/*40, *9/*41, *9/*42, *37/*37, *37/*38, *37/*39, *37/*40, *37/*41, *37/*42, *38/*38, *38/*39, *38/*40, *38/*41, *38/*42, *39/*39, *39/*40, *39/*41, *39/*42, *40/*40, *40/*41, *40/*42, *41/*41, *41/*42, *42/*42	*6/*6	*6/*6	*6/*6
NA19213	CYP2C19	*1/*15	*1/*15	*1/*15; *1/*28; *1/*39	NA	*38/*38	*1/*39, *38/*39	*1/*39	*1/*39	*1/*39	*1/*39	*1/*39	*1/*39	*1/*39	*1/*39	*1/*39	*1/*39	*1/*39	*1/*39	*1/*39	*1/*39	*1/*39
NA19213	CYP2C9	*1/*1	*1/*6	*1/*6	*1/*1	*1/*1	*1/*1	*1/*1	*1/*1	*1/*1	*1/*1	*1/*6	*1/*6	*1/*1	*1/*1	*1/*1	*1/*1	*1/*6	*1/*6	*1/*6	*1/*6	*1/*6
NA19213	CYP3A4	*1/*1	*1/*1	*1/*1	*1/*1	*1/*1	*1/*1	*1/*1	*1/*1	*1/*1	*1/*1	*1/*1	*1/*1	*1/*1	*1/*1	*1/*1	*1/*1	*1/*1	*1/*1	*1/*1	*1/*1	*1/*1
NA19213	CYP3A5	*1/*6	*1/*6	*1/*6	*1/*6	*1/*6	*1/*6	*1/*6	*1/*6	*1/*6	*1/*6	*1/*6	*1/*6	*1/*6	*1/*6	*1/*6	*1/*6	*1/*6	*1/*6	*1/*6	*1/*6	*1/*6
NA19213	CYP4F2	*1/*1	*1/*1	*1/*1	*1/*1	*1/*1	*1/*1	*1/*1	*1/*1	*1/*1	*1/*1	*1/*1	*1/*1	*1/*1	*1/*1	*1/*1	*1/*1	*1/*1	*1/*1	*1/*1	*1/*1	*1/*1
NA19213	DPYD	*1/*1	*1/*1	*1/*1	*1/*1	*1/*1	*1/*1	*1/*1	*1/*1	*1/*1	*1/*1	*1/*1	*1/*1	*1/*1	*1/*1	*1/*1	*1/*1	*1/*1	*1/*1	*1/rs201268750	*1/*1	*1/*1
NA19213	SLCO1B1	NA	NA	NA	*14/*37	*14/*37	*14/*37, *14/*42	*14/*37	*14/*37	*14/*37, *14/*39, *14/*42	*14/*37	*14/*37	*14/*37, *14/*42	*14/*37	*14/*37	*14/*37, *14/*42	*14/*37	*14/*37	*14/*37, *14/*42	*14/*37	*14/*37	*14/*37
NA19226	CYP2B6	NA	NA	NA	*9/*Amb	*9/*18	NA	*9/*Amb	*9/*18	NA	*9/*18	*9/*18	*6/*18, *9/*18, *18/*37, *18/*38, *18/*39, *18/*40, *18/*41, *18/*42	*9/*Amb	*9/*18	NA	*9/*Amb	*9/*18	NA	*18+rs36056539/*20	*18/*20	*18/*20
NA19226	CYP2C19	*1/*2	*1/*2	*1/*2	NA	*35/*38	*1/*2, *1/*35, *2/*38, *35/*38	*1/*2	*1/*2	*1/*2	*1/*2	*1/*2	*1/*2	*1/*2	*1/*2	*1/*2	*1/*2	*1/*2	*1/*2	*1/*2	*1/*2	*1/*2
NA19226	CYP2C9	*1/*8	*1/*8	*1/*8	*1/*1	*1/*1	*1/*1	*1/*8	*1/*8	*1/*8	*1/*8	*1/*8	*1/*8	*1/*8	*1/*8	*1/*8	*1/*8	*1/*8	*1/*8	*1/*8	*1/*8	*1/*8
NA19226	CYP3A4	*1/*1	*1/*1	*1/*1	*1/*15	*1/*15	*1/*15	*1/*15	*1/*15	*1/*15	*1/*15	*1/*15	*1/*15	*1/*15	*1/*15	*1/*15	*1/*15	*1/*15	*1/*15	*1/*15	*1/*15	*1/*15
NA19226	CYP3A5	*1/*6	*1/*6	*1/*6	*1/*6	*1/*6	*1/*6	*1/*6	*1/*6	*1/*6	*1/*6	*1/*6	*1/*6	*1/*6	*1/*6	*1/*6	*1/*6	*1/*6	*1/*6	*1/*6	*1/*6	*1/*6
NA19226	CYP4F2	*1/*1	*1/*1	*1/*1	*1/*1	*1/*1	*1/*1	*1/*1	*1/*1	*1/*1	*1/*2	*1/*2	*1/*2	*1/*2	*1/*2	*1/*2	*1/*2	*1/*2	*1/*2	*1/*2	*1/*2	*1/*2
NA19226	DPYD	*1/*1	*1/*1	*1/*1	*1/*Amb	*1/rs1801265	*1/rs1801265+rs61622928	*1/*Amb	*1/rs1801265	*1/rs1801265+rs61622928	*1/*Amb	*1/rs1801265	*1/rs1801265+rs61622928	*1/*Amb	*1/rs1801265	*1/rs1801265+rs61622928	*1/*Amb	*1/rs1801265	*1/rs1801265+rs61622928	rs1801265/rs61622928	rs1801265/rs61622928	rs1801265/rs61622928
NA19226	SLCO1B1	NA	NA	NA	*31/*37	*31/*37	*31/*37, *31/*42	*31/*37	*31/*37	*31/*37, *31/*39, *31/*42	*31/*37	*31/*37	*31/*37, *31/*42	*31/*37	*31/*37	*31/*37, *31/*42	*31/*37	*31/*37	*31/*37, *31/*42	*31/*37	*31/*37	*31/*37
NA19238	CYP2B6	NA	NA	NA	*1/*9	*1/*9	*1/*6, *1/*9, *1/*26, *1/*37, *1/*38, *1/*39, *1/*40, *1/*41, *1/*42, *1/*43	*1/*9	*1/*9	*1/*6, *1/*9, *1/*37, *1/*38, *1/*39, *1/*40, *1/*41, *1/*42, *1/*43	*1/*9	*1/*9	*1/*6, *1/*9, *1/*37, *1/*38, *1/*39, *1/*40, *1/*41, *1/*42	*1/*9	*1/*9	*1/*6, *1/*9, *1/*37, *1/*38, *1/*39, *1/*40, *1/*41, *1/*42	*1/*9	*1/*9	*1/*6, *1/*9, *1/*37, *1/*38, *1/*39, *1/*40, *1/*41, *1/*42	*1/*6	*1/*6;*4/*9	*1/*6
NA19238	CYP2C19	*1/*1	*1/*1	*1/*1	NA	*38/*38	*1/*1, *1/*38, *38/*38	*1/*1	*1/*1	*1/*1	*1/*1	*1/*1	*1/*1	*1/*1	*1/*1	*1/*1	*1/*1	*1/*1	*1/*1	*1/*1	*1/*1	*1/*1
NA19238	CYP2C9	*1/*1	*1/*1	*1/*1	*1/*1	*1/*1	*1/*1	*1/*1	*1/*1	*1/*1	*1/*1	*1/*1	*1/*1	*1/*1	*1/*1	*1/*1	*1/*1	*1/*1	*1/*1	*1/*1	*1/*1	*1/*1
NA19238	CYP3A4	*1/*1	*1/*1	*1/*1	*1/*1	*1/*1	*1/*1	*1/*1	*1/*1	*1/*1	*1/*1	*1/*1	*1/*1	*1/*1	*1/*1	*1/*1	*1/*1	*1/*1	*1/*1	*1/*1	*1/*1	*1/*1
NA19238	CYP3A5	*1/*1	*1/*1	*1/*1	*1/*1	*1/*1	*1/*1	*1/*1	*1/*1	*1/*1	*1/*1	*1/*1	*1/*1	*1/*1	*1/*1	*1/*1	*1/*1	*1/*1	*1/*1	*1/*1	*1/*1	*1/*1
NA19238	DPYD	*1/*1	*1/*1	*1/*1	rs1801265/rs1801265	rs1801265/rs1801265	rs1801265/rs1801265	*Amb/rs1801265	rs1801265/rs1801265	rs1801265/rs1801265	rs1801265/rs1801265	rs1801265/rs1801265	rs1801265/rs1801265	*Amb/rs1801265	rs1801265/rs1801265	rs1801265/rs1801265	*Amb/rs1801265	rs1801265/rs1801265	rs1801265/rs1801265	rs1801265/rs1801265	rs1801265/rs1801265	rs1801265/rs1801265
NA19238	SLCO1B1	NA	NA	NA	*20/*37	*20/*37	*20/*37, *20/*42	*20/*37	*20/*37	*20/*37, *20/*39, *20/*42	*20/*37	*20/*37	*20/*37, *20/*42	*20/*37	*20/*37	*20/*37, *20/*42	*20/*37	*20/*37	*20/*37, *20/*42	*20/*37	*20/*37	*1/*1
NA19239	CYP2B6	NA	NA	NA	*1/*9	*1/*9	*1/*6, *1/*9, *1/*26, *1/*37, *1/*38, *1/*39, *1/*40, *1/*41, *1/*42, *1/*43	*1/*9	*1/*9	*1/*6, *1/*9, *1/*37, *1/*38, *1/*39, *1/*40, *1/*41, *1/*42, *1/*43	*1/*9	*1/*9	*1/*6, *1/*9, *1/*37, *1/*38, *1/*39, *1/*40, *1/*41, *1/*42	*1/*9	*1/*9	*1/*6, *1/*9, *1/*37, *1/*38, *1/*39, *1/*40, *1/*41, *1/*42	*1/*9	*1/*9	*1/*6, *1/*9, *1/*37, *1/*38, *1/*39, *1/*40, *1/*41, *1/*42	*1/*6	*1/*6;*4/*9	*1/*6
NA19239	CYP2C19	*1/*17	*1/*17	*1/*17	NA	*13/*17	*4/*13, *13/*17	*13/*17	*13/*17	*13/*17	*13/*17	*13/*17	*13/*17	*13/*17	*13/*17	*13/*17	*13/*17	*13/*17	*13/*17	*13/*17	*13/*17	*13/*17
NA19239	CYP2C9	*1/*1	*1/*1	*1/*1	*1/*1	*1/*1	*1/*1	*1/*1	*1/*1	*1/*1	*1/*1	*1/*1	*1/*1	*1/*1	*1/*1	*1/*1	*1/*1	*1/*1	*1/*1	*1/*1	*1/*1	*1/*1
NA19239	CYP3A4	*1/*1	*1/*1	*1/*1	*1/*1	*1/*1	*1/*1	*1/*1	*1/*1	*1/*1	*1/*1	*1/*1	*1/*1	*1/*1	*1/*1	*1/*1	*1/*1	*1/*1	*1/*1	*1/*1	*1/*1	*1/*1
NA19239	CYP3A5	*1/*1	*1/*1	*1/*1	*1/*1	*1/*1	*1/*1	*1/*1	*1/*1	*1/*1	*1/*1	*1/*1	*1/*1	*1/*1	*1/*1	*1/*1	*1/*1	*1/*1	*1/*1	*1/*1	*1/*1	*1/*1
NA19239	CYP4F2	*1/*1	*1/*1	*1/*1	*1/*1	*1/*1	*1/*1	*1/*1	*1/*1	*1/*1	*1/*1	*1/*1	*1/*1	*1/*1	*1/*1	*1/*1	*1/*1	*1/*1	*1/*1	*1/*1	*1/*1	*1/*1
NA19239	DPYD	*1/*1	*1/*1	*1/*1	*1/rs1801265	*1/rs1801265	*1/rs1801265+rs72975710	*1/rs1801265	*1/rs1801265	*1/rs1801265+rs72975710	*1/rs1801265	*1/rs1801265	*1/rs1801265+rs72975710	*1/rs1801265	*1/rs1801265	*1/rs1801265+rs72975710	*1/rs1801265	*1/rs1801265	*1/rs1801265+rs72975710	rs1801265/rs72975710	rs1801265/rs72975710	*1/rs1801265
NA19239	SLCO1B1	NA	NA	NA	*37/*37	*37/*37	*37/*37, *37/*42, *42/*42	*37/*37	*37/*37	*37/*37, *37/*39, *37/*42, *39/*39, *39/*42, *42/*42	*37/*37	*37/*37	*37/*37, *37/*42, *42/*42	*37/*37	*37/*37	*37/*37, *37/*42, *42/*42	*37/*37	*37/*37	*37/*37, *37/*42, *42/*42	*37/*37	*37/*37	*37/*37
NA19700	CYP2B6	NA	NA	NA	*9/*22	*9/*22	*6/*22, *9/*22, *22/*26, *22/*37, *22/*38, *22/*39, *22/*40, *22/*41, *22/*42, *22/*43	*9/*22	*9/*22	*6/*22, *9/*22, *22/*37, *22/*38, *22/*39, *22/*40, *22/*41, *22/*42, *22/*43	*9/*22	*9/*22	*6/*22, *9/*22, *22/*37, *22/*38, *22/*39, *22/*40, *22/*41, *22/*42	*9/*22	*9/*22	*6/*22, *9/*22, *22/*37, *22/*38, *22/*39, *22/*40, *22/*41, *22/*42	*9/*22	*9/*22	*6/*22, *9/*22, *22/*37, *22/*38, *22/*39, *22/*40, *22/*41, *22/*42	*6/*22	*1/*36;*22/*6	*1/*6
NA19700	CYP2C19	*1/*1	*1/*1	*1/*1	NA	*38/*38	*1/*1, *1/*38, *38/*38	*1/*1	*1/*1	*1/*1	*1/*1	*1/*1	*1/*1	*1/*1	*1/*1	*1/*1	*1/*1	*1/*1	*1/*1	*1/*1	*1/*1	*1/*1
NA19700	CYP2C9	*1/*1	*1/*1	*1/*1	*1/*9	*1/*9	*1/*9	*1/*9	*1/*9	*1/*9	*1/*9	*1/*9	*1/*9	*1/*9	*1/*9	*1/*9	*1/*9	*1/*9	*1/*9	*1/*9	*1/*9	*1/*9
NA19700	CYP3A4	*1/*1	*1/*1	*1/*1	*1/*1	*1/*1	*1/*1	*1/*1	*1/*1	*1/*1	*1/*1	*1/*1	*1/*1	*1/*1	*1/*1	*1/*1	*1/*1	*1/*1	*1/*1	*1/*1	*1/*1	*1/*1
NA19700	CYP3A5	*1/*3	*1/*3	*1/*3	*1/*3	*1/*3	*1/*3	*1/*3	*1/*3	*1/*3	*1/*3	*1/*3	*1/*3	*1/*3	*1/*3	*1/*3	*1/*3	*1/*3	*1/*3	*1/*3	*1/*3	*1/*3
NA19700	DPYD	*1/*1	*1/*1	*1/*1	*Amb/rs1801265	rs1801265/rs1801265	rs1801265/rs1801265+rs2297595	*Amb/rs1801265	rs1801265/rs1801265	rs1801265/rs1801265+rs2297595	*Amb/rs1801265	rs1801265/rs1801265	rs1801265/rs1801265+rs2297595	*Amb/rs1801265	rs1801265/rs1801265	rs1801265/rs1801265+rs2297595	*Amb/rs1801265	rs1801265/rs1801265	rs1801265/rs1801265+rs2297595	rs1801265/rs1801265+rs2297595	NA	rs1801265/rs1801265
NA19700	SLCO1B1	NA	NA	NA	*37/*41	*37/*41	*37/*41, *41/*42	*37/*41	*37/*41	*37/*41, *39/*41, *41/*42	*37/*41	*37/*41	*37/*41, *41/*42	*37/*41	*37/*41	*37/*41, *41/*42	*37/*41	*37/*41	*37/*41, *41/*42	*37/*41	*37/*41	*1/*1
NA19785	CYP2B6	NA	NA	NA	*1/*5	*1/*5	*1/*5	*1/*5	*1/*5	*1/*5	*1/*5	*1/*5	*1/*5	*1/*5	*1/*5	*1/*5	*1/*5	*1/*5	*1/*5	*1/*5	*1/*5	*1/*1
NA19785	CYP2C19	*1/*1	*1/*1	*1/*1	NA	*38/*38	*1/*1, *1/*38, *38/*38	*1/*1	*1/*1	*1/*1	*1/*1	*1/*1	*1/*1	*1/*1	*1/*1	*1/*1	*1/*1	*1/*1	*1/*1	*1/*1	*1/*1	*1/*1
NA19785	CYP2C9	*1/*1	*1/*1	*1/*1	*1/*1	*1/*1	*1/*1	*1/*1	*1/*1	*1/*1	*1/*1	*1/*1	*1/*1	*1/*1	*1/*1	*1/*1	*1/*1	*1/*1	*1/*1	*1/*1	*1/*1	*1/*1
NA19785	CYP3A4	*1/*1	*1/*1	*1/*1	*1/*1	*1/*1	*1/*1	*1/*1	*1/*1	*1/*1	*1/*1	*1/*1	*1/*1	*1/*1	*1/*1	*1/*1	*1/*1	*1/*1	*1/*1	*1/*1	*1/*1	*1/*1
NA19785	CYP3A5	*1/*3	*1/*3	*1/*3	*1/*3	*1/*3	*1/*3	*1/*3	*1/*3	*1/*3	*1/*3	*1/*3	*1/*3	*1/*3	*1/*3	*1/*3	*1/*3	*1/*3	*1/*3	*1/*3	*1/*3	*1/*3
NA19785	DPYD	*1/*1	*1/*1	*1/*1	*1/*1	*1/*1	*1/*1	*1/*1	*1/*1	*1/*1	*1/*1	*1/*1	*1/*1	*1/*1	*1/*1	*1/*1	*1/*1	*1/*1	*1/*1	*1/*1	*1/*1	*1/*1
NA19785	SLCO1B1	NA	NA	NA	*1/*37	*1/*37	*1/*37, *1/*42	*1/*37	*1/*37	*1/*37, *1/*39, *1/*42	*1/*37	*1/*37	*1/*37, *1/*42	*1/*37	*1/*37	*1/*37, *1/*42	*1/*37	*1/*37	*1/*37, *1/*42	*1/*37	*1/*37	*1/*1
NA19789	CYP2B6	NA	NA	NA	*1/*1	*1/*1	*1/*1	*1/*1	*1/*1	*1/*1	*1/*1	*1/*1	*1/*1	*1/*1	*1/*1	*1/*1	*1/*1	*1/*1	*1/*1	*1/*1	*1/*1	*1/*1
NA19789	CYP2C19	*1/*1	*1/*1	*1/*1	NA	*38/*38	*1/*1, *1/*38, *38/*38	*1/*1	*1/*1	*1/*1	*1/*1	*1/*1	*1/*1	*1/*1	*1/*1	*1/*1	*1/*1	*1/*1	*1/*1	*1/*1	*1/*1	*1/*1
NA19789	CYP2C9	*1/*2	*1/*2	*1/*2; *1/*35; *1/*61	*1/*2	*1/*2	*1/*2, *1/*61	*1/*2	*1/*2	*1/*2	*1/*2	*1/*2	*1/*2	*1/*2	*1/*2	*1/*2	*1/*2	*1/*2	*1/*2	*1/*2	*1/*2	*1/*2
NA19789	CYP3A4	*1/*1	*1/*1	*1/*1	*1/*1	*1/*1	*1/*1	*1/*1	*1/*1	*1/*1	*1/*1	*1/*1	*1/*1	*1/*1	*1/*1	*1/*1	*1/*1	*1/*1	*1/*1	*1/*1	*1/*1	*1/*1
NA19789	CYP3A5	*3/*3	*3/*3	*3/*3	*3/*3	*3/*3	*3/*3	*3/*3	*3/*3	*3/*3	*3/*3	*3/*3	*3/*3	*3/*3	*3/*3	*3/*3	*3/*3	*3/*3	*3/*3	*3/*3	*3/*3	*3/*3
NA19789	CYP4F2	*1/*3	*1/*3	*1/*3; *1/*4	*1/*3	*1/*3	*1/*3, *1/*4	*1/*3	*1/*3	*1/*3, *1/*4	*1/*4	*1/*4	*1/*4	*1/*4	*1/*4	*1/*4	*1/*4	*1/*4	*1/*4	*1/*4	*2/*3	*2/*3
NA19789	DPYD	*1/*1	*1/*1	*1/*1	*1/rs1801159	*1/rs1801159	*1/rs1801159	*1/rs1801159	*1/rs1801159	*1/rs1801159	*1/rs1801159	*1/rs1801159	*1/rs1801159	*1/rs1801159	*1/rs1801159	*1/rs1801159	*1/rs1801159	*1/rs1801159	*1/rs1801159	*1/rs1801159	*1/rs1801159	*1/rs1801159
NA19789	SLCO1B1	NA	NA	NA	*1/*37	*1/*37	*1/*37, *1/*42	*1/*37	*1/*37	*1/*37, *1/*39, *1/*42	*1/*37	*1/*37	*1/*37, *1/*42	*1/*37	*1/*37	*1/*37, *1/*42	*1/*37	*1/*37	*1/*37, *1/*42	*1/*37	*1/*37	*1/*37
NA19819	CYP2B6	NA	NA	NA	*1/*1	*1/*1	*1/*1	*1/*1	*1/*1	*1/*1	*1/*1	*1/*1	*1/*1	*1/*1	*1/*1	*1/*1	*1/*1	*1/*1	*1/*1	*1/*1	*1/*1	*1/*1
NA19819	CYP2C19	*1/*17	*1/*17	*1/*17	NA	*17/*38	*1/*4, *1/*17, *4/*38, *17/*38	*1/*17	*1/*17	*1/*17	*1/*17	*1/*17	*1/*17	*1/*17	*1/*17	*1/*17	*1/*17	*1/*17	*1/*17	*1/*17	*1/*17	*1/*17
NA19819	CYP2C9	*1/*1	*1/*1	*1/*1	*1/*1	*1/*1	*1/*1	*1/*1	*1/*1	*1/*1	*1/*1	*1/*1	*1/*1	*1/*1	*1/*1	*1/*1	*1/*1	*1/*1	*1/*1	*1/*1	*1/*1	*1/*1
NA19819	CYP3A4	*1/*1	*1/*1	*1/*1	*1/*1	*1/*1	*1/*1	*1/*1	*1/*1	*1/*1	*1/*1	*1/*1	*1/*1	*1/*1	*1/*1	*1/*1	*1/*1	*1/*1	*1/*1	*1/*1	*1/*1	*1/*1
NA19819	CYP3A5	*3/*6	*3/*6	*3/*6	*3/*6	*3/*6	*3/*6	*3/*6	*3/*6	*3/*6	*3/*6	*3/*6	*3/*6	*3/*6	*3/*6	*3/*6	*3/*6	*3/*6	*3/*6	*3/*6	*3/*6	*3/*6
NA19819	CYP4F2	*1/*3	*1/*3	*1/*3; *1/*4	*1/*3	*1/*3	*1/*3, *1/*4	*1/*3	*1/*3	*1/*3, *1/*4	*1/*4	*1/*4	*1/*4	*1/*4	*1/*4	*1/*4	*1/*4	*1/*4	*1/*4	*1/*4	*2/*3	*2/*3
NA19819	DPYD	*1/*1	*1/*1	*1/*1	*1/*Amb	*1/rs1801159	*1/rs1801159+rs1801265+rs2297595	*1/*Amb	*1/rs1801159	*1/rs1801159+rs1801265+rs2297595	*1/*Amb	*1/rs1801159	*1/rs1801159+rs1801265+rs2297595	*1/*Amb	*1/rs1801159	*1/rs1801159+rs1801265+rs2297595	*1/*Amb	*1/rs1801159	*1/rs1801159+rs1801265+rs2297595	rs1801159+rs1801265/rs2297595	NA	*1/rs1801265
NA19819	SLCO1B1	NA	NA	NA	*37/*37	*37/*37	*37/*37, *37/*42, *42/*42	*37/*37	*37/*37	*37/*37, *37/*39, *37/*42, *39/*39, *39/*42, *42/*42	*37/*37	*37/*37	*37/*37, *37/*42, *42/*42	*37/*37	*37/*37	*37/*37, *37/*42, *42/*42	*37/*37	*37/*37	*37/*37, *37/*42, *42/*42	*37/*37	*37/*37	*37/*37
NA19908	CYP2B6	NA	NA	NA	*1/*9	*1/*9	*1/*6, *1/*9, *1/*26, *1/*37, *1/*38, *1/*39, *1/*40, *1/*41, *1/*42, *1/*43	*1/*9	*1/*9	*1/*6, *1/*9, *1/*37, *1/*38, *1/*39, *1/*40, *1/*41, *1/*42, *1/*43	*1/*9	*1/*9	*1/*6, *1/*9, *1/*37, *1/*38, *1/*39, *1/*40, *1/*41, *1/*42	*1/*9	*1/*9	*1/*6, *1/*9, *1/*37, *1/*38, *1/*39, *1/*40, *1/*41, *1/*42	*1/*9	*1/*9	*1/*6, *1/*9, *1/*37, *1/*38, *1/*39, *1/*40, *1/*41, *1/*42	*1/*6	*1/*6;*4/*9	*1/*6
NA19908	CYP2C19	*1/*17	*1/*17	*1/*17	NA	*17/*38	*1/*4, *1/*17, *4/*38, *17/*38	*1/*17	*1/*17	*1/*17	*1/*17	*1/*17	*1/*17	*1/*17	*1/*17	*1/*17	*1/*17	*1/*17	*1/*17	*1/*17	*1/*17	*1/*17
NA19908	CYP2C9	*1/*5	*1/*5	*1/*5	*1/*5	*1/*5	*1/*5	*1/*5	*1/*5	*1/*5	*1/*5	*1/*5	*1/*5	*1/*5	*1/*5	*1/*5	*1/*5	*1/*5	*1/*5	*1/*5	*1/*5	*1/*5
NA19908	CYP3A4	*1/*1	*1/*1	*1/*1	*1/*15	*1/*15	*1/*15	*1/*15	*1/*15	*1/*15	*1/*15	*1/*15	*1/*15	*1/*15	*1/*15	*1/*15	*1/*15	*1/*15	*1/*15	*1/*15	*1/*15	*1/*15
NA19908	CYP3A5	*1/*3	*1/*3	*1/*3	*1/*3	*1/*3	*1/*3	*1/*3	*1/*3	*1/*3	*1/*3	*1/*3	*1/*3	*1/*3	*1/*3	*1/*3	*1/*3	*1/*3	*1/*3	*1/*3	*1/*3	*1/*3
NA19908	CYP4F2	*1/*3	*1/*3	*1/*3; *1/*4	*1/*3	*1/*3	*1/*3, *1/*4	*1/*3	*1/*3	*1/*3, *1/*4	*2/*3	*2/*3	*2/*3	*2/*3	*2/*3	*2/*3	*2/*3	*2/*3	*2/*3	*1/*4	*2/*3	*2/*3
NA19908	DPYD	*1/*1	*1/*1	*1/*1	*1/*Amb	*1/rs1801265	*1/rs1801265+rs17376848+rs61622928	*1/*Amb	*1/rs1801265	*1/rs1801265+rs17376848+rs61622928	*1/*Amb	*1/rs1801265	*1/rs1801265+rs17376848+rs61622928	*1/*Amb	*1/rs1801265	*1/rs1801265+rs17376848+rs61622928	*1/*Amb	*1/rs1801265	*1/rs1801265+rs17376848+rs61622928	rs1801265+rs17376848/rs61622928	NA	*1/rs1801265
NA19908	SLCO1B1	NA	NA	NA	*37/*37	*37/*37	*37/*37, *37/*42, *42/*42	*37/*37	*37/*37	*37/*37, *37/*39, *37/*42, *39/*39, *39/*42, *42/*42	*37/*37	*37/*37	*37/*37, *37/*42, *42/*42	*37/*37	*37/*37	*37/*37, *37/*42, *42/*42	*37/*37	*37/*37	*37/*37, *37/*42, *42/*42	*37/*37	*37/*37	*37/*37
NA19917	CYP2B6	NA	NA	NA	*9/*9	*9/*9	*6/*6, *6/*9, *6/*26, *6/*37, *6/*38, *6/*39, *6/*40, *6/*41, *6/*42, *6/*43, *9/*9, *9/*26, *9/*37, *9/*38, *9/*39, *9/*40, *9/*41, *9/*42, *9/*43, *26/*26, *26/*37, *26/*38, *26/*39, *26/*40, *26/*41, *26/*42, *26/*43, *37/*37, *37/*38, *37/*39, *37/*40, *37/*41, *37/*42, *37/*43, *38/*38, *38/*39, *38/*40, *38/*41, *38/*42, *38/*43, *39/*39, *39/*40, *39/*41, *39/*42, *39/*43, *40/*40, *40/*41…	*9/*9	*9/*9	*6/*6, *6/*9, *6/*37, *6/*38, *6/*39, *6/*40, *6/*41, *6/*42, *6/*43, *9/*9, *9/*37, *9/*38, *9/*39, *9/*40, *9/*41, *9/*42, *9/*43, *37/*37, *37/*38, *37/*39, *37/*40, *37/*41, *37/*42, *37/*43, *38/*38, *38/*39, *38/*40, *38/*41, *38/*42, *38/*43, *39/*39, *39/*40, *39/*41, *39/*42, *39/*43, *40/*40, *40/*41, *40/*42, *40/*43, *41/*41, *41/*42, *41/*43, *42/*42, *42/*43, *43/*43	*9/*9	*9/*9	*6/*6, *6/*9, *6/*37, *6/*38, *6/*39, *6/*40, *6/*41, *6/*42, *9/*9, *9/*37, *9/*38, *9/*39, *9/*40, *9/*41, *9/*42, *37/*37, *37/*38, *37/*39, *37/*40, *37/*41, *37/*42, *38/*38, *38/*39, *38/*40, *38/*41, *38/*42, *39/*39, *39/*40, *39/*41, *39/*42, *40/*40, *40/*41, *40/*42, *41/*41, *41/*42, *42/*42	*9/*9	*9/*9	*6/*6, *6/*9, *6/*37, *6/*38, *6/*39, *6/*40, *6/*41, *6/*42, *9/*9, *9/*37, *9/*38, *9/*39, *9/*40, *9/*41, *9/*42, *37/*37, *37/*38, *37/*39, *37/*40, *37/*41, *37/*42, *38/*38, *38/*39, *38/*40, *38/*41, *38/*42, *39/*39, *39/*40, *39/*41, *39/*42, *40/*40, *40/*41, *40/*42, *41/*41, *41/*42, *42/*42	*9/*9	*9/*9	*6/*6, *6/*9, *6/*37, *6/*38, *6/*39, *6/*40, *6/*41, *6/*42, *9/*9, *9/*37, *9/*38, *9/*39, *9/*40, *9/*41, *9/*42, *37/*37, *37/*38, *37/*39, *37/*40, *37/*41, *37/*42, *38/*38, *38/*39, *38/*40, *38/*41, *38/*42, *39/*39, *39/*40, *39/*41, *39/*42, *40/*40, *40/*41, *40/*42, *41/*41, *41/*42, *42/*42	*6/*6	*6/*6	*6/*6
NA19917	CYP2C19	*2/*15	*2/*15	*2/*15; *2/*28; *2/*39	NA	*35/*38	*1/*2, *1/*35, *2/*38, *35/*38	*2/*15	*2/*15	*2/*15, *2/*28	*2/*15	*2/*15	*2/*15, *2/*28	*2/*15	*2/*15	*2/*15, *2/*28	*2/*15	*2/*15	*2/*15, *2/*28	*2/*15	*2/*15	*2/*15
NA19917	CYP2C9	*1/*1	*1/*1	*1/*1	*1/*1	*1/*1	*1/*1	*1/*1	*1/*1	*1/*1	*1/*1	*1/*1	*1/*1	*1/*1	*1/*1	*1/*1	*1/*1	*1/*1	*1/*1	*1/*1	*1/*1	*1/*1
NA19917	CYP3A4	*1/*1	*1/*1	*1/*1	*1/*1	*1/*1	*1/*1	*1/*1	*1/*1	*1/*1	*1/*1	*1/*1	*1/*1	*1/*1	*1/*1	*1/*1	*1/*1	*1/*1	*1/*1	*1/*1	*1/*1	*1/*1
NA19917	CYP3A5	*1/*7	*1/*7	*1/*7	*1/*7	*1/*7	*1/*7	*1/*7	*1/*7	*1/*7	*1/*7	*1/*7	*1/*7	*1/*1	*1/*1	*1/*1	*1/*7	*1/*7	*1/*7	*1/*7	*1/*7	*1/*7
NA19917	CYP4F2	*1/*1	*1/*1	*1/*1	*1/*5	*1/*5	*1/*5	*1/*5	*1/*5	*1/*5	*2/*5	*2/*5	*2/*5	*2/*5	*2/*5	*2/*5	*2/*5	*2/*5	*2/*5	*1/*2	*1/*2	*2/*5
NA19917	DPYD	*1/*1	*1/*1	*1/*1	rs1801265/rs1801265	rs1801265/rs1801265	rs1801265/rs1801265	rs1801265/rs1801265	rs1801265/rs1801265	rs1801265/rs1801265	rs1801265/rs1801265	rs1801265/rs1801265	rs1801265/rs1801265	rs1801265/rs1801265	rs1801265/rs1801265	rs1801265/rs1801265	rs1801265/rs1801265	rs1801265/rs1801265	rs1801265/rs1801265	rs1801265/rs1801265	rs1801265/rs1801265	rs1801265/rs1801265
NA19917	SLCO1B1	NA	NA	NA	*1/*37	*1/*37	*1/*37, *1/*42	*1/*37	*1/*37	*1/*37, *1/*39, *1/*42	*1/*37	*1/*37	*1/*37, *1/*42	*1/*37	*1/*37	*1/*37, *1/*42	*1/*37	*1/*37	*1/*37, *1/*42	*1/*37	*1/*37	*1/*37
NA19920	CYP2B6	NA	NA	NA	*9/*9	*9/*9	*6/*6, *6/*9, *6/*26, *6/*37, *6/*38, *6/*39, *6/*40, *6/*41, *6/*42, *6/*43, *9/*9, *9/*26, *9/*37, *9/*38, *9/*39, *9/*40, *9/*41, *9/*42, *9/*43, *26/*26, *26/*37, *26/*38, *26/*39, *26/*40, *26/*41, *26/*42, *26/*43, *37/*37, *37/*38, *37/*39, *37/*40, *37/*41, *37/*42, *37/*43, *38/*38, *38/*39, *38/*40, *38/*41, *38/*42, *38/*43, *39/*39, *39/*40, *39/*41, *39/*42, *39/*43, *40/*40, *40/*41…	*9/*9	*9/*9	*6/*6, *6/*9, *6/*37, *6/*38, *6/*39, *6/*40, *6/*41, *6/*42, *6/*43, *9/*9, *9/*37, *9/*38, *9/*39, *9/*40, *9/*41, *9/*42, *9/*43, *37/*37, *37/*38, *37/*39, *37/*40, *37/*41, *37/*42, *37/*43, *38/*38, *38/*39, *38/*40, *38/*41, *38/*42, *38/*43, *39/*39, *39/*40, *39/*41, *39/*42, *39/*43, *40/*40, *40/*41, *40/*42, *40/*43, *41/*41, *41/*42, *41/*43, *42/*42, *42/*43, *43/*43	*9/*9	*9/*9	*6/*6, *6/*9, *6/*37, *6/*38, *6/*39, *6/*40, *6/*41, *6/*42, *9/*9, *9/*37, *9/*38, *9/*39, *9/*40, *9/*41, *9/*42, *37/*37, *37/*38, *37/*39, *37/*40, *37/*41, *37/*42, *38/*38, *38/*39, *38/*40, *38/*41, *38/*42, *39/*39, *39/*40, *39/*41, *39/*42, *40/*40, *40/*41, *40/*42, *41/*41, *41/*42, *42/*42	*9/*9	*9/*9	*6/*6, *6/*9, *6/*37, *6/*38, *6/*39, *6/*40, *6/*41, *6/*42, *9/*9, *9/*37, *9/*38, *9/*39, *9/*40, *9/*41, *9/*42, *37/*37, *37/*38, *37/*39, *37/*40, *37/*41, *37/*42, *38/*38, *38/*39, *38/*40, *38/*41, *38/*42, *39/*39, *39/*40, *39/*41, *39/*42, *40/*40, *40/*41, *40/*42, *41/*41, *41/*42, *42/*42	*9/*9	*9/*9	*6/*6, *6/*9, *6/*37, *6/*38, *6/*39, *6/*40, *6/*41, *6/*42, *9/*9, *9/*37, *9/*38, *9/*39, *9/*40, *9/*41, *9/*42, *37/*37, *37/*38, *37/*39, *37/*40, *37/*41, *37/*42, *38/*38, *38/*39, *38/*40, *38/*41, *38/*42, *39/*39, *39/*40, *39/*41, *39/*42, *40/*40, *40/*41, *40/*42, *41/*41, *41/*42, *42/*42	*6/*6	*6/*6	*6/*6
NA19920	CYP2C19	*1/*1	*1/*1	*1/*1	NA	*38/*38	*1/*1, *1/*38, *38/*38	*1/*1	*1/*1	*1/*1	*1/*1	*1/*1	*1/*1	*1/*1	*1/*1	*1/*1	*1/*1	*1/*1	*1/*1	*1/*1	*1/*1	*1/*1
NA19920	CYP2C9	*1/*1	*1/*1	*1/*1	*1/*1	*1/*1	*1/*1	*1/*1	*1/*1	*1/*1	*1/*1	*1/*1	*1/*1	*1/*1	*1/*1	*1/*1	*1/*1	*1/*1	*1/*1	*1/*1	*1/*1	*1/*1
NA19920	CYP3A4	*1/*1	*1/*1	*1/*1	*1/*1	*1/*1	*1/*1	*1/*1	*1/*1	*1/*1	*1/*1	*1/*1	*1/*1	*1/*1	*1/*1	*1/*1	*1/*1	*1/*1	*1/*1	*1/*1	*1/*1	*1/*1
NA19920	CYP3A5	*7/*7	*7/*7	*7/*7	*7/*7	*7/*7	*7/*7	*7/*7	*7/*7	*7/*7	*7/*7	*7/*7	*7/*7	*1/*1	*1/*1	*1/*1	*7/*7	*7/*7	*7/*7	*7/*7	*7/*7	*7/*7
NA19920	CYP4F2	*1/*1	*1/*1	*1/*1	*1/*1	*1/*1	*1/*1	*1/*1	*1/*1	*1/*1	*1/*1	*1/*1	*1/*1	*1/*1	*1/*1	*1/*1	*1/*1	*1/*1	*1/*1	*1/*1	*1/*1	*1/*1
NA19920	DPYD	*1/*1	*1/*1	*1/*1	rs1801265/rs1801265	rs1801265/rs1801265	rs1801265/rs1801265	rs1801265/rs1801265	rs1801265/rs1801265	rs1801265/rs1801265	rs1801265/rs1801265	rs1801265/rs1801265	rs1801265/rs1801265	rs1801265/rs1801265	rs1801265/rs1801265	rs1801265/rs1801265	rs1801265/rs1801265	rs1801265/rs1801265	rs1801265/rs1801265	rs1801265/rs1801265	rs1801265/rs1801265	rs1801265/rs1801265
NA19920	SLCO1B1	NA	NA	NA	*1/*37	*1/*37	*1/*37, *1/*42	*1/*37	*1/*37	*1/*37, *1/*39, *1/*42	*1/*37	*1/*37	*1/*37, *1/*42	*1/*37	*1/*37	*1/*37, *1/*42	*1/*37	*1/*37	*1/*37, *1/*42	*1/*37	*1/*37	*1/*37
NA20296	CYP2B6	NA	NA	NA	*1/*2	*1/*2	*1/*2, *1/*10	*1/*2	*1/*2	*1/*2	*1/*2	*1/*2	*1/*2	*1/*2	*1/*2	*1/*2	*1/*2	*1/*2	*1/*2	*1/*2	*1/*2	*1/*2
NA20296	CYP2C19	*1/*1	*1/*1	*1/*1	NA	*38/*38	*1/*1, *1/*38, *38/*38	*1/*1	*1/*1	*1/*1	*1/*1	*1/*1	*1/*1	*1/*1	*1/*1	*1/*1	*1/*1	*1/*1	*1/*1	*1/*1	*1/*1	*1/*1
NA20296	CYP2C9	*1/*1	*1/*1	*1/*1	*1/*1	*1/*1	*1/*1	*1/*1	*1/*1	*1/*1	*1/*1	*1/*1	*1/*1	*1/*1	*1/*1	*1/*1	*1/*1	*1/*1	*1/*1	*1/*1	*1/*1	*1/*1
NA20296	CYP3A4	*1/*1	*1/*1	*1/*1	*1/*1	*1/*1	*1/*1	*1/*1	*1/*1	*1/*1	*1/*1	*1/*1	*1/*1	*1/*1	*1/*1	*1/*1	*1/*1	*1/*1	*1/*1	*1/*1	*1/*1	*1/*1
NA20296	CYP3A5	*1/*6	*1/*6	*1/*6	*1/*6	*1/*6	*1/*6	*1/*6	*1/*6	*1/*6	*1/*6	*1/*6	*1/*6	*1/*6	*1/*6	*1/*6	*1/*6	*1/*6	*1/*6	*1/*6	*1/*6	*1/*6
NA20296	CYP4F2	*1/*1	*1/*1	*1/*1	*1/*5	*1/*5	*1/*5	*1/*5	*1/*5	*1/*5	*1/*5	*1/*5	*1/*5	*1/*5	*1/*5	*1/*5	*1/*5	*1/*5	*1/*5	*1/*1	*1/*1	*1/*5
NA20296	DPYD	*1/*1	*1/*1	*1/*1	*1/rs1801265	*1/rs1801265	*1/rs1801265	*1/rs1801265	*1/rs1801265	*1/rs1801265	*1/rs1801265	*1/rs1801265	*1/rs1801265	*1/rs1801265	*1/rs1801265	*1/rs1801265	*1/rs1801265	*1/rs1801265	*1/rs1801265	*1/rs1801265	*1/rs1801265	*1/rs1801265
NA20296	SLCO1B1	NA	NA	NA	*27/*37	*27/*37	*27/*37, *27/*42	*27/*37	*27/*37	*27/*37, *27/*39, *27/*42	*27/*37	*27/*37	*27/*37, *27/*42	*27/*37	*27/*37	*27/*37, *27/*42	*27/*37	*27/*37	*27/*37, *27/*42	*27/*37	*27/*37	*27/*37
NA20509	CYP2B6	NA	NA	NA	*5/*9	*5/*9	*5/*6, *5/*9, *5/*26, *5/*37, *5/*38, *5/*39, *5/*40, *5/*41, *5/*42, *5/*43	*5/*9	*5/*9	*5/*6, *5/*9, *5/*37, *5/*38, *5/*39, *5/*40, *5/*41, *5/*42, *5/*43	*5/*9	*5/*9	*5/*6, *5/*9, *5/*37, *5/*38, *5/*39, *5/*40, *5/*41, *5/*42	*1/*9	*1/*9	*1/*6, *1/*9, *1/*37, *1/*38, *1/*39, *1/*40, *1/*41, *1/*42	*5/*9	*5/*9	*5/*6, *5/*9, *5/*37, *5/*38, *5/*39, *5/*40, *5/*41, *5/*42	*5/*6	*1/*7;*5/*6	*1/*7
NA20509	CYP2C19	*2/*2	*2/*2	*2/*2	NA	*35/*35	*2/*2, *2/*35, *35/*35	*2/*2	*2/*2	*2/*2	*2/*2	*2/*2	*2/*2	*2/*2	*2/*2	*2/*2	*2/*2	*2/*2	*2/*2	*2/*2	*2/*2	*2/*2
NA20509	CYP2C9	*1/*1	*1/*1	*1/*1	*1/*1	*1/*1	*1/*1	*1/*1	*1/*1	*1/*1	*1/*1	*1/*1	*1/*1	*1/*1	*1/*1	*1/*1	*1/*1	*1/*1	*1/*1	*1/*1	*1/*1	*1/*1
NA20509	CYP3A4	*1/*1	*1/*1	*1/*1	*1/*1	*1/*1	*1/*1	*1/*1	*1/*1	*1/*1	*1/*1	*1/*1	*1/*1	*1/*1	*1/*1	*1/*1	*1/*1	*1/*1	*1/*1	*1/*1	*1/*1	*1/*1
NA20509	CYP3A5	*3/*3	*3/*3	*3/*3	*3/*3	*3/*3	*3/*3	*3/*3	*3/*3	*3/*3	*3/*3	*3/*3	*3/*3	*3/*3	*3/*3	*3/*3	*3/*3	*3/*3	*3/*3	*3/*3	*3/*3	*3/*3
NA20509	CYP4F2	*1/*1	*1/*1	*1/*1	*1/*1	*1/*1	*1/*1	*1/*1	*1/*1	*1/*1	*1/*1	*1/*1	*1/*1	*1/*1	*1/*1	*1/*1	*1/*1	*1/*1	*1/*1	*1/*1	*1/*1	*1/*1
NA20509	DPYD	*1/*1	*1/*1	*1/*1	*1/rs1801265	*1/rs1801265	*1/rs1801265	*1/rs1801265	*1/rs1801265	*1/rs1801265	*1/rs1801265	*1/rs1801265	*1/rs1801265	*1/rs1801265	*1/rs1801265	*1/rs1801265	*1/rs1801265	*1/rs1801265	*1/rs1801265	*1/rs1801265	*1/rs1801265	*1/rs1801265
NA20509	SLCO1B1	NA	NA	NA	*1/*15	*1/*15	*1/*15	*1/*15	*1/*15	*1/*15	*1/*15	*1/*15	*1/*15	*1/*15	*1/*15	*1/*15	*1/*15	*1/*15	*1/*15	*1/*15	*5/*37;*15/*1	*1/*15

## Sheet: Table S4
Table S4: McNemar test for difference in concordance between tools for star-allele calling across all genes considered when using WGS data.
Table S4 shows the McNemar test results of the difference in concordance between tools. If the number of discordant cases was below 25, we applied a correction for continuity for the McNemar test. We used an exact binomial test to compute p-values when the number of discordant cases was below 10.
Star-allele caller 1	Star-allele caller 2	p-value
Aldy	PyPGx	0.63
Aldy	ursaPGx	0.0082
Aldy	PharmCAT	8.7e-10
Aldy	DRAGEN	3.7e-06
PyPGx	Aldy	0.63
PyPGx	ursaPGx	1e-04
PyPGx	PharmCAT	4.4e-14
PyPGx	DRAGEN	0.00049
ursaPGx	Aldy	0.0082
ursaPGx	PyPGx	1e-04
ursaPGx	PharmCAT	1.5e-08
ursaPGx	DRAGEN	0.11
PharmCAT	Aldy	8.7e-10
PharmCAT	PyPGx	4.4e-14
PharmCAT	ursaPGx	1.5e-08
PharmCAT	DRAGEN	0.0078
DRAGEN	Aldy	3.7e-06
DRAGEN	PyPGx	0.00049
DRAGEN	ursaPGx	0.11
DRAGEN	PharmCAT	0.0078

## Sheet: Table S5
Table S5: Count of misidentified star-alleles per gene and per AMP tier using WGS data.
star-allele callers	gene	Tier 1	Tier 2	Low-priority
Aldy	CYP2B6	0	0	13
	CYP2C19	0	0	7
	CYP2C9	1	0	0
	CYP4F2	0	8	22
	DPYD	0	0	46
	SLCO1B1	0	0	14
PharmCAT	CYP2B6	0	0	74
	CYP2C19	1	0	8
	CYP2C9	9	0	4
	CYP4F2	0	7	5
	DPYD	1	0	46
	SLCO1B1	0	0	72
PyPGx	CYP2B6	0	0	49
	CYP2C19	0	0	7
	CYP2C9	1	0	0
	CYP4F2	0	7	5
	DPYD	0	0	29
	SLCO1B1	0	0	14
ursaPGx	CYP2B6	0	0	50
	CYP2C19	0	1	7
	CYP2C9	3	0	0
	CYP4F2	0	7	5
	DPYD	1	0	45
	NUDT15	0	1	0
	SLCO1B1	0	0	14

## Sheet: Table S6
Table S6: Table of identified DPYD haplotypes in the full 1KGP dataset (n=3202) for each tool.
Table S6 shows the list of DPYD haplotypes reported by each tool. A haplotype reported by a tool is indicated by ‘1’ in the corresponding case of the table. A haplotype can be unreported for multiple reasons: Some haplotypes are completely absent from the dataset with none of the 1KGP individuals carrying the alternate alleles, inferred by the fact that even Aldy does not report these haplotypes …
Haplotype	Name	Activity Value	Function	Aldy	PyPGx	ursaPGx	PharmCAT
*1	Reference	1	Normal function	1	1	1	1
rs1801265	c.85T>C (*9A)	1	Normal function	1	1	1	1
rs1801160	c.2194G>A (*6)	1	Normal function	1	1	1	1
rs2297595	c.496A>G	1	Normal function	1	1	1	1
rs17376848	c.1896T>C	1	Normal function	1	1	1	1
rs1801159	c.1627A>G (*5)	1	Normal function	1	1	1	1
rs67376798	c.2846A>T	0.5	Decreased function	1	1	1	1
rs75017182,-rs56038477	c.1129-5923C>G, c.1236G>A (HapB3)	0.5	Decreased function	1	1	1	1
rs1801158	c.1601G>A (*4)	1	Normal function	1	1	1	1
rs200296941	c.1901A>G			1	0b,c	0b	0b,c
rs56038477	c.1236G>A			1	0d	0c	0d
rs75017182	c.1129-5923C>G	0.5	Decreased function	1	0d	0d	0d
rs3918290	c.1905+1G>A (*2A)	0	No function	1	1	1	1
rs200687447	c.2482G>A	1	Normal function	1	0b	0b,c	0b
rs200064537	c.1260T>A	1	Normal function	1	0b	0b	0b
rs45589337	c.775A>G	1	Normal function	1	1	1	1
rs55886062	c.1679T>G (*13)	0	No function	1	1	0c	1
rs199634007	c.2336C>A	1	Normal function	1	1	1	1
rs183105782	c.910T>C			1	0c	0d	0c
rs186169810	c.1314T>G	0.5	Decreased function	1	0b	0b	0b
rs201035051	c.2623A>C	1	Normal function	1	0b	0b	0b
rs61622928	c.1218G>A	1	Normal function	1	1	1	1
rs115232898	c.557A>G	0.5	Decreased function	1	1	0d	1
rs201785202	c.1120C>T			1	0c	0d	0c
rs199777072	c.2485G>A			1	0c	1	0c
rs6670886	c.525G>A	1	Normal function	1	1	1	1
rs371587702	c.194C>T			1	0b,c	0b,c	0b,c
rs72549309	c.295_298delTCAT (*7)	0	No function	1	0b	0b	0b
rs575763449	c.977C>T			1	0c	1	0c
rs557220418	c.2599C>T			1	0b,c	0b	0b,c
rs538703919	c.2074C>T			1	0b,c	0b	0b,c
rs57918000	c.1371C>T	1	Normal function	1	1	1	1
rs114096998	c.3067C>A	1	Normal function	1	1	0c	1
rs371792178	c.524C>T			1	0c	0c	0c
rs200562975	c.451A>G	1	Normal function	1	1	1	1
rs529019871	c.1963A>G			1	0b,c	0b	0b,c
rs569661196	c.2141T>C			1	0b,c	0b	0b,c
rs145529148	c.2915A>G	1	Normal function	1	1	1	1
rs532341730	c.1272T>A			1	0c	1	0c
rs570122671	c.2210C>T			1	0b,c	0b	0b,c
rs144395748	c.1358C>G	1	Normal function	1	0d	0c	1
rs143815742	c.1181G>T	1	Normal function	1	0d	0c	1
rs146356975	c.868A>G	0.5	Decreased function	1	1	0d	1
rs538336580	c.394A>T			1	0b,c	0b	0b,c
rs142619737	c.1615G>A	1	Normal function	1	1	1	1
rs558354142	c.1718C>T			1	0c	1	0c
rs72549310	c.61C>T	0	No function	1	0b	0b	0b
rs72549305	c.1108A>G	1	Normal function	1	0b	0b	0b
rs371313778	c.2434G>A			1	0b,c	0b	0b,c
rs72975710	c.1349C>T	1	Normal function	1	1	0c	1
rs144935781	c.1129A>G			1	0b,c	0b	0b,c
rs536577604	c.467A>G			1	0b,c	0b	0b,c
rs112766203	c.2279C>T	0.5	Decreased function	1	1	0c	1
rs528152707	c.260G>T			1	0b,c	0b	0b,c
rs527580106	c.229A>G			1	0c	1	0c
rs568367673	c.2300G>T			1	0b,c	0b	0b,c
rs60139309	c.2582A>G	1	Normal function	1	0b	0b	0b
rs528430685	c.1228C>T			1	0b,c	0b	0b,c
rs141726921	c.772G>A			1	0b,c	0b	0b,c
rs573299212	c.1073G>A			1	0b,c	0b	0b,c
rs556933127	c.768T>G			1	0b,c	0b	0b,c
rs201615754	c.1682G>T	1	Normal function	1	0b	0b,c	0b
rs199549923	c.1403C>A	1	Normal function	1	0b	0b	0b
rs139459586	c.2978T>G	1	Normal function	1	0d	0d	1
rs60511679	c.2195T>G	1	Normal function	1	1	1	1
rs59086055	c.1774C>T	0	No function	1	0b	0b	0b
rs188052243	c.2678A>G			1	0b,c	0b	0b,c
rs56005131	c.2303C>A	1	Normal function	1	0b	0b	0b
rs548783838	c.1931G>A			1	0b,c	0b	0b,c
rs201268750	c.2934C>A			1	0b,c	0b	0b,c
rs114096998.2	c.3067C>T			1	0c	0c	0c
rs183385770	c.1024G>A	0	No function	1	0b	0b	0b
rs190951787	c.1577C>G	1	Normal function	1	0d	0d	1
rs145548112	c.2161G>A	1	Normal function	1	1	1	1
rs187713395	c.2039T>C			1	0b,c	0b	0b,c
rs202144771	c.2977C>T	1	Normal function	1	0d	0d	1
rs190577302	c.1054C>G			1	0b,c	0b	0b,c
rs201018345	c.967G>A	1	Normal function	1	0b	0b	0b
rs3918289	c.1905C>G	1	Normal function	1	0b	0b	0b
rs575853463	c.2027G>A			1	0b,c	0b	0b,c
rs150036960	c.46C>G	1	Normal function	0a	0b	0b	0b
rs80081766	c.62G>A	1	Normal function	0a	0b	0b	0b
rs150385342	c.313G>A	1	Normal function	0a	0b	0b,c	0b
rs141462178	c.343A>G	1	Normal function	0a	0b	0b	0b
rs139834141	c.498G>A	1	Normal function	0a	0b	0b	0b
rs72549308	c.601A>C	0	No function	0a	0b	0b	0b
rs72549307	c.632A>G	0	No function	0a	0b	0b	0b
rs72549306	c.1003G>T (*11)	1	Normal function	0a	0b	0b,c	0b
rs78060119	c.1156G>T (*12)	0	No function	0a	0b	0b	0b
rs72549303	c.1898delC (*3)	0	No function	0a	0b	0b	0b
rs1801266	c.703C>T (*8)	0	No function	0a	0b	0b	0b
rs150437414	c.929T>C	1	Normal function	0a	0b	0b	0b
rs145112791	c.934C>T	1	Normal function	0a	0b	0b	0b
rs143154602	c.1057C>T	0	No function	0a	0b	0b	0b
rs140602333	c.1180C>T	1	Normal function	0a	0b	0b	0b
rs764666241	c.1278G>T	1	Normal function	0a	0b	0b	0b
rs142512579	c.1294G>A	1	Normal function	0a	0b	0b	0b
rs72549304	c.1475C>T	0	No function	0a	0b	0b	0b
rs111858276	c.1484A>G	0	No function	0a	0b	0b	0b
rs138391898	c.1519G>A	1	Normal function	0a	0b	0b	0b
rs148994843	c.1543G>A	1	Normal function	0a	0b	0b	0b
rs138616379	c.1775G>A	0	No function	0a	0b	0b	0b
rs145773863	c.1777G>A	0	No function	0a	0b	0b	0b
rs147601618	c.1796T>C	1	Normal function	0a	0b	0b	0b
rs55971861	c.1906A>C	1	Normal function	0a	0b	0b	0b
rs138545885	c.1990G>T	1	Normal function	0a	0b	0b	0b
rs137999090	c.2021G>A	0	No function	0a	0b	0b	0b
rs146529561	c.2186C>T	1	Normal function	0a	0b	0b	0b
rs55674432	c.2639G>T	0	No function	0a	0b	0b	0b
rs147545709	c.2656C>T	1	Normal function	0a	0b	0b	0b
rs1801267	c.2657G>A (*9B)	1	Normal function	0a	0b	0b	0b
rs141044036	c.2872A>G	0	No function	0a	0b	0b	0b
rs72547602	c.2921A>T	1	Normal function	0a	0b	0b	0b
rs72547601	c.2933A>G	0	No function	0a	0b	0b	0b
rs1801268	c.2983G>T (*10)	0	No function	0a	0b	0b	0b
rs140114515	c.3049G>A	1	Normal function	0a	0b	0b	0b
rs148799944	c.3061G>C	1	Normal function	0a	0b	0b	0b

## Sheet: Table S7
Table S7: McNemar test for difference in concordance between data types across all genes considered.
Table S7 shows the McNemar test results between the different data types for each star-allele caller. If the number of discordant cases was below 25, we applied a correction for continuity for the McNemar test. We used an exact binomial test to compute p-values when the number of discordant cases was below 10.
Star-allele caller	Data type 1	Data type 2	p-value
ursaPGx	AMP tier 1/2	GSA-MD v3	1.7e-05
ursaPGx	AMP tier 1/2	GSA v4 + ePGx	1.7e-30
ursaPGx	AMP tier 1/2	imputation (GSA-MD v3)	5.4e-30
ursaPGx	AMP tier 1/2	imputation (low-pass)	8.7e-27
ursaPGx	AMP tier 1/2	WGS	3.3e-32
ursaPGx	GSA-MD v3	AMP tier 1/2	1.7e-05
ursaPGx	GSA-MD v3	GSA v4 + ePGx	5.7e-19
ursaPGx	GSA-MD v3	imputation (GSA-MD v3)	2.7e-19
ursaPGx	GSA-MD v3	imputation (low-pass)	3e-15
ursaPGx	GSA-MD v3	WGS	5.5e-21
ursaPGx	GSA v4 + ePGx	AMP tier 1/2	1.7e-30
ursaPGx	GSA v4 + ePGx	GSA-MD v3	5.7e-19
ursaPGx	GSA v4 + ePGx	imputation (GSA-MD v3)	0.36
ursaPGx	GSA v4 + ePGx	imputation (low-pass)	0.85
ursaPGx	GSA v4 + ePGx	WGS	0.0098
ursaPGx	imputation (GSA-MD v3)	AMP tier 1/2	5.4e-30
ursaPGx	imputation (GSA-MD v3)	GSA-MD v3	2.7e-19
ursaPGx	imputation (GSA-MD v3)	GSA v4 + ePGx	0.36
ursaPGx	imputation (GSA-MD v3)	imputation (low-pass)	0.18
ursaPGx	imputation (GSA-MD v3)	WGS	0.07
ursaPGx	imputation (low-pass)	AMP tier 1/2	8.7e-27
ursaPGx	imputation (low-pass)	GSA-MD v3	3e-15
ursaPGx	imputation (low-pass)	GSA v4 + ePGx	0.85
ursaPGx	imputation (low-pass)	imputation (GSA-MD v3)	0.18
ursaPGx	imputation (low-pass)	WGS	0.006
ursaPGx	WGS	AMP tier 1/2	3.3e-32
ursaPGx	WGS	GSA-MD v3	5.5e-21
ursaPGx	WGS	GSA v4 + ePGx	0.0098
ursaPGx	WGS	imputation (GSA-MD v3)	0.07
ursaPGx	WGS	imputation (low-pass)	0.006
PyPGx	AMP tier 1/2	GSA-MD v3	3.7e-07
PyPGx	AMP tier 1/2	GSA v4 + ePGx	1.5e-32
PyPGx	AMP tier 1/2	imputation (GSA-MD v3)	8.1e-32
PyPGx	AMP tier 1/2	imputation (low-pass)	3.9e-28
PyPGx	AMP tier 1/2	WGS	2.4e-35
PyPGx	GSA-MD v3	AMP tier 1/2	3.7e-07
PyPGx	GSA-MD v3	GSA v4 + ePGx	1e-18
PyPGx	GSA-MD v3	imputation (GSA-MD v3)	2e-18
PyPGx	GSA-MD v3	imputation (low-pass)	1.8e-14
PyPGx	GSA-MD v3	WGS	3.6e-21
PyPGx	GSA v4 + ePGx	AMP tier 1/2	1.5e-32
PyPGx	GSA v4 + ePGx	GSA-MD v3	1e-18
PyPGx	GSA v4 + ePGx	imputation (GSA-MD v3)	0.52
PyPGx	GSA v4 + ePGx	imputation (low-pass)	0.58
PyPGx	GSA v4 + ePGx	WGS	0.0036
PyPGx	imputation (GSA-MD v3)	AMP tier 1/2	8.1e-32
PyPGx	imputation (GSA-MD v3)	GSA-MD v3	2e-18
PyPGx	imputation (GSA-MD v3)	GSA v4 + ePGx	0.52
PyPGx	imputation (GSA-MD v3)	imputation (low-pass)	0.12
PyPGx	imputation (GSA-MD v3)	WGS	0.0039
PyPGx	imputation (low-pass)	AMP tier 1/2	3.9e-28
PyPGx	imputation (low-pass)	GSA-MD v3	1.8e-14
PyPGx	imputation (low-pass)	GSA v4 + ePGx	0.58
PyPGx	imputation (low-pass)	imputation (GSA-MD v3)	0.12
PyPGx	imputation (low-pass)	WGS	0.00041
PyPGx	WGS	AMP tier 1/2	2.4e-35
PyPGx	WGS	GSA-MD v3	3.6e-21
PyPGx	WGS	GSA v4 + ePGx	0.0036
PyPGx	WGS	imputation (GSA-MD v3)	0.0039
PyPGx	WGS	imputation (low-pass)	0.00041
PharmCAT	AMP tier 1/2	GSA-MD v3	0.15
PharmCAT	AMP tier 1/2	GSA v4 + ePGx	6.1e-25
PharmCAT	AMP tier 1/2	imputation (GSA-MD v3)	5.9e-28
PharmCAT	AMP tier 1/2	imputation (low-pass)	7.9e-24
PharmCAT	AMP tier 1/2	WGS	3.7e-31
PharmCAT	GSA-MD v3	AMP tier 1/2	0.15
PharmCAT	GSA-MD v3	GSA v4 + ePGx	4.5e-25
PharmCAT	GSA-MD v3	imputation (GSA-MD v3)	8.4e-29
PharmCAT	GSA-MD v3	imputation (low-pass)	3.5e-24
PharmCAT	GSA-MD v3	WGS	9e-31
PharmCAT	GSA v4 + ePGx	AMP tier 1/2	6.1e-25
PharmCAT	GSA v4 + ePGx	GSA-MD v3	4.5e-25
PharmCAT	GSA v4 + ePGx	imputation (GSA-MD v3)	0.0023
PharmCAT	GSA v4 + ePGx	imputation (low-pass)	0.11
PharmCAT	GSA v4 + ePGx	WGS	3.4e-07
PharmCAT	imputation (GSA-MD v3)	AMP tier 1/2	5.9e-28
PharmCAT	imputation (GSA-MD v3)	GSA-MD v3	8.4e-29
PharmCAT	imputation (GSA-MD v3)	GSA v4 + ePGx	0.0023
PharmCAT	imputation (GSA-MD v3)	imputation (low-pass)	0.15
PharmCAT	imputation (GSA-MD v3)	WGS	0.0039
PharmCAT	imputation (low-pass)	AMP tier 1/2	7.9e-24
PharmCAT	imputation (low-pass)	GSA-MD v3	3.5e-24
PharmCAT	imputation (low-pass)	GSA v4 + ePGx	0.11
PharmCAT	imputation (low-pass)	imputation (GSA-MD v3)	0.15
PharmCAT	imputation (low-pass)	WGS	8e-04
PharmCAT	WGS	AMP tier 1/2	3.7e-31
PharmCAT	WGS	GSA-MD v3	9e-31
PharmCAT	WGS	GSA v4 + ePGx	3.4e-07
PharmCAT	WGS	imputation (GSA-MD v3)	0.0039
PharmCAT	WGS	imputation (low-pass)	8e-04

## Sheet: Table S8
Table S8: Two-sided permutation test of difference in concordance between each continental population of the 1000 Genomes.
Table S8 shows the results of the two-sided permutation test of difference in concordance between each region. The p-values were computed using a correction for continuity.
region 1	region 2	p-value
EUR	AFR	p<0.0002
EUR	EAS	p<0.0002
EUR	SAS	p<0.0002
EUR	AMR	p<0.0002
AFR	EAS	p<0.0002
AFR	SAS	p<0.0002
AFR	AMR	p<0.0002
EAS	SAS	p<0.0002
EAS	AMR	0.058
SAS	AMR	p<0.0002

## Sheet: Table S9
Table S9: Star alleles identified by each caller for CYP2D6 per individual.
ID	PyPGx	Aldy	ursaPGx (Cyrius)	PharmCAT (research mode)	PharmCAT (StellarPGx)	DRAGEN	GeT-RM Reference	Type	Subtype
HG00276	*4/*5	*4/*5	*4/*5	*4/*4	*4/*5	*4/*5	*4/*5	SVs	WholeDel
HG00436	Indeterminate	*2x2/*71	*2x2/*71	*2/*71; *2/*168; *11/*71; *11/*168; *12/*71; *12/*168; *19/*71; *19/*168; *51/*71; *51/*168; *55/*71; *55/*168; *56/*71; *56/*168; *71/*73; *71/*85; *71/*98; *71/*102; *71/*103; *71/*104; *71/*105; *71/*126; *71/*128; *71/*129; *71/*133; *71/*135; *71/*136; *71/*159; *71/*161; *73/*168; *85/*168; *98/*168; *102/*168; *103/*168; *104/*168; *105/*168; *126/*168; *128/*168; *129/*168; *133/*168; *13…	*2x2/*71	*2x2/*71	*2x2/*71	SVs	WholeDup
HG00589	*1/*21	*1/*21	*1/*21	*1/*21	*1/*21	*1/*21	*1/*21	SNVs	SNVs
HG01190	*5/*68+*4	*4/*68	*5/*68+*4	*4/*41; *4/*123; *4/*138; *4/*158	*5/*68+*4	*5/*68+*4	*5/*68+*4	SVs	WholeDel + Tandem
NA06991	*1/*4	*1/*4	*1/*4	*1/*4	*1/*4	*1/*4	*1/*4	SNVs	SNVs
NA07000	*9/*35	*9/*35	*9/*35	*9/*35; *9/*172; *35/*115; *115/*172	*9/*35	*9/*35	*9/*35	SNVs	SNVs
NA07019	*1/*4	*1/*4	*1/*4	*1/*4	*1/*4	*1/*4	*1/*4	SNVs	SNVs
NA07029	*1/*35	*1/*35	*1/*35	*1/*35; *1/*172	*1/*35	*1/*35	*1/*35	SNVs	SNVs
NA07048	*1/*4	*1/*4	*1/*4	*1/*4	*4/*139	*1/*4	*1/*4	SNVs	SNVs
NA07055	*4/*4	*4/*4	*4/*4	*4/*4	*4/*4	*4/*4	*4/*4	SNVs	SNVs
NA07056	*2/*4	*4/*65	*2/*4	*2/*4; *4/*11; *4/*12; *4/*19; *4/*51; *4/*55; *4/*56; *4/*73; *4/*85; *4/*98; *4/*102; *4/*103; *4/*104; *4/*105; *4/*126; *4/*128; *4/*129; *4/*133; *4/*135; *4/*136; *4/*159; *4/*161	NA	*2/*4	*2/*4	SNVs	SNVs
NA07348	*1/*6	*1/*6	*1/*6	*1/*6	*1/*6	*1/*6	*1/*6	SNVs	SNVs
NA07357	*1/*6	*1/*6	*1/*6	*1/*6	*1/*6	*1/*6	*1/*6	SNVs	SNVs
NA10831	*4/*5	*4/*5	*4/*5	*4/*4	*4/*5	*4/*5	*4/*5	SVs	WholeDel
NA10838	*2/*4	*2/*4	*2/*4	*2/*4; *4/*11; *4/*12; *4/*19; *4/*51; *4/*55; *4/*56; *4/*73; *4/*85; *4/*98; *4/*102; *4/*103; *4/*104; *4/*105; *4/*126; *4/*128; *4/*129; *4/*133; *4/*135; *4/*136; *4/*159; *4/*161	NA	*2/*4	*2/*4	SNVs	SNVs
NA10846	*1/*4	*1/*4	*1/*4	*1/*4	*1/*4	*1/*4	*1/*4	SNVs	SNVs
NA10847	*1/*41	*2/*119	*1/*41	*1/*41; *1/*123; *1/*138; *1/*158	*1/*41	*1/*41	*1/*41	SNVs	SNVs
NA10851	*1/*4	*1/*4	*1/*4	*1/*4	*4/*139	*1/*4	*1/*4	SNVs	SNVs
NA10854	*1/*4	*1/*4	*1/*4	NA	*1/*4	*1/*4	*1/*4	SNVs	SNVs
NA10855	*1/*68+*4	*1/*68+*4	*1/*68+*4	*1/*4	*1/*68+*4	*1/*68+*4	*1/*68+*4	SVs	Tandem
NA10856	*1/*5	*1/*5	*1/*5	*1/*1	*1/*5	*1/*5	*1/*5	SVs	WholeDel
NA10859	*1/*2	*1/*2	*1/*2	*1/*2; *1/*11; *1/*12; *1/*19; *1/*51; *1/*55; *1/*56; *1/*73; *1/*85; *1/*98; *1/*102; *1/*103; *1/*104; *1/*105; *1/*126; *1/*128; *1/*129; *1/*133; *1/*135; *1/*136; *1/*159; *1/*161	*1/*2	*1/*2	*1/*2	SNVs	SNVs
NA10865	*1/*41	*1/*41	*1/*41	*1/*41; *1/*123; *1/*138; *1/*158	*1/*41	*1/*41	*1/*41	SNVs	SNVs
NA11832	*1/*68+*4	*1/*4	*1/*68+*4	*1/*4	*1/*68+*4	*1/*68+*4	*1/*68+*4	SVs	Tandem
NA11839	*1/*2	*1/*2	*1/*2	NA	*1/*2	*1/*2	*1/*2	SNVs	SNVs
NA11881	*2/*3	*2/*3	*2/*3	*2/*3; *3/*11; *3/*12; *3/*19; *3/*51; *3/*55; *3/*56; *3/*73; *3/*85; *3/*98; *3/*102; *3/*103; *3/*104; *3/*105; *3/*126; *3/*128; *3/*129; *3/*133; *3/*135; *3/*136; *3/*159; *3/*161	*2/*3	*2/*3	*2/*3	SNVs	SNVs
NA11993	*1/*9	*1/*9	*1/*9	*1/*9; *1/*115	*1/*9	*1/*9	*1/*9	SNVs	SNVs
NA12003	*4/*35	*4/*35	*4/*35	*4/*35; *4/*172	*4/*35	*4/*35	*4/*35	SNVs	SNVs
NA12006	*4/*41	*4/*41	*4/*41	*4/*41; *4/*123; *4/*138; *4/*158	*4/*41	*4/*41	*4/*41	SNVs	SNVs
NA12145	*1/*4	*1/*4	*1/*4	*1/*4	*1/*4	*1/*4	*1/*4	SNVs	SNVs
NA12156	*4/*4	*1/*4	*1/*4	*4/*4	*1/*4	*1/*4	*1/*4	SNVs	SNVs
NA12236	*1/*4	*1/*4	*1/*4	*1/*4	*1/*4	*1/*4	*1/*4	SNVs	SNVs
NA12336	*5/*41	*5/*41	*5/*41	*41/*41; *41/*123; *41/*138; *41/*158; *123/*123; *123/*138; *123/*158; *138/*138; *138/*158; *158/*158	*5/*41	*5/*41	*5/*41	SVs	WholeDel
NA12717	*1/*1	*1/*1	*1/*1	*1/*1	*1/*1	*1/*1	*1/*1	SNVs	SNVs
NA12753	*2/*3	*2/*3	*2/*3	*2/*3; *3/*11; *3/*12; *3/*19; *3/*51; *3/*55; *3/*56; *3/*73; *3/*85; *3/*98; *3/*102; *3/*103; *3/*104; *3/*105; *3/*126; *3/*128; *3/*129; *3/*133; *3/*135; *3/*136; *3/*159; *3/*161	*2/*3	*2/*3	*2/*3	SNVs	SNVs
NA12813	*2/*4	*2/*4	*2/*4	*2/*4; *4/*11; *4/*12; *4/*19; *4/*51; *4/*55; *4/*56; *4/*73; *4/*85; *4/*98; *4/*102; *4/*103; *4/*104; *4/*105; *4/*126; *4/*128; *4/*129; *4/*133; *4/*135; *4/*136; *4/*159; *4/*161	NA	*2/*4	*2/*4	SNVs	SNVs
NA12815	*2/*41	*2/*41	*2/*41	*2/*41; *2/*123; *2/*138; *2/*158; *11/*41; *11/*123; *11/*138; *11/*158; *12/*41; *12/*123; *12/*138; *12/*158; *19/*41; *19/*123; *19/*138; *19/*158; *41/*51; *41/*55; *41/*56; *41/*73; *41/*85; *41/*98; *41/*102; *41/*103; *41/*104; *41/*105; *41/*126; *41/*128; *41/*129; *41/*133; *41/*135; *41/*136; *41/*159; *41/*161; *51/*123; *51/*138; *51/*158; *55/*123; *55/*138; *55/*158; *56/*123; *56…	*2/*41	*2/*41	*2/*41	SNVs	SNVs
NA12873	*1/*5	*1/*5	*1/*5	*1/*1	*1/*5	*1/*5	*1/*5	SVs	WholeDel
NA12878	*3/*68+*4	*3/*68+*4	*3/*68+*4	*3/*4	*3/*68+*4	*3/*68+*4	*3/*68+*4	SVs	Tandem
NA12892	*2/*3	*2/*3	*2/*3	*2/*3; *3/*11; *3/*12; *3/*19; *3/*51; *3/*55; *3/*56; *3/*73; *3/*85; *3/*98; *3/*102; *3/*103; *3/*104; *3/*105; *3/*126; *3/*128; *3/*129; *3/*133; *3/*135; *3/*136; *3/*159; *3/*161	*2/*3	*2/*3	*2/*3	SNVs	SNVs
NA18484	*1/*17	*1/*17	*1/*17	*1/*17	*1/*17	*1/*17	*1/*17	SNVs	SNVs
NA18518	*17/*29	*17/*29	*17/*29	*17/*29; *17/*171	*17/*29	*17/*29	*17/*29	SNVs	SNVs
NA18519	*29/*106	*29/*106	*29/*106	*29/*106; *106/*171	*29/*106	*29/*106	*29/*106	SNVs	SNVs
NA18526	*1/*36x2+*10	*1+*36/*36+*10	*1/*36x2+*10	*1/*10; *1/*37; *1/*47; *1/*54; *1/*56; *1/*72; *1/*87; *1/*94; *1/*95; *1/*100; *1/*101; *1/*132	*1/*36+*10x2	*1/*36x2+*10	*1/*36x2+*10	SVs	Tandem
NA18544	*10/*41	*10/*41	*10/*41	*10/*41; *10/*123; *10/*138; *10/*158; *37/*41; *37/*123; *37/*138; *37/*158; *41/*47; *41/*54; *41/*56; *41/*72; *41/*87; *41/*94; *41/*95; *41/*100; *41/*101; *41/*132; *47/*123; *47/*138; *47/*158; *54/*123; *54/*138; *54/*158; *56/*123; *56/*138; *56/*158; *72/*123; *72/*138; *72/*158; *87/*123; *87/*138; *87/*158; *94/*123; *94/*138; *94/*158; *95/*123; *95/*138; *95/*158; *100/*123; *100/*1…	*10/*41 or *39/*69	*10/*41	*10/*41	SNVs	SNVs
NA18552	*1/*14	*1/*14	*1/*14	*1/*14	*1/*14	*1/*14	*1/*14	SNVs	SNVs
NA18563	*1/*36+*10	*1/*36+*10	*1/*36+*10	*1/*10; *1/*37; *1/*47; *1/*54; *1/*56; *1/*72; *1/*87; *1/*94; *1/*95; *1/*100; *1/*101; *1/*132	*1/*10x2	*1/*36+*10	*1/*36+*10	SVs	Tandem
NA18564	*2/*36+*10	*2/*36+*10	*2/*36+*10	*56/*56	*2/*36+*10	*2/*36+*10	*2/*36+*10	SVs	Tandem
NA18565	*10/*36+*10	*10/*36+*10	*36/*36+*10	*10/*10; *10/*37; *10/*47; *10/*54; *10/*56; *10/*72; *10/*87; *10/*94; *10/*95; *10/*100; *10/*101; *10/*132; *37/*37; *37/*47; *37/*54; *37/*56; *37/*72; *37/*87; *37/*94; *37/*95; *37/*100; *37/*101; *37/*132; *47/*47; *47/*54; *47/*56; *47/*72; *47/*87; *47/*94; *47/*95; *47/*100; *47/*101; *47/*132; *54/*54; *54/*56; *54/*72; *54/*87; *54/*94; *54/*95; *54/*100; *54/*101; *54/*132; *56/*56; …	*10/*36+*10	*36/*36+*10	*10/*36x2	SVs	WholeDup
NA18572	*36+*10/*41	*36+*10/*41	*36+*10/*41	*10/*41; *10/*123; *10/*138; *10/*158; *37/*41; *37/*123; *37/*138; *37/*158; *41/*47; *41/*54; *41/*56; *41/*72; *41/*87; *41/*94; *41/*95; *41/*100; *41/*101; *41/*132; *47/*123; *47/*138; *47/*158; *54/*123; *54/*138; *54/*158; *56/*123; *56/*138; *56/*158; *72/*123; *72/*138; *72/*158; *87/*123; *87/*138; *87/*158; *94/*123; *94/*138; *94/*158; *95/*123; *95/*138; *95/*158; *100/*123; *100/*1…	*39/*69x2	*36+*10/*41	*36+*10/*41	SVs	Tandem
NA18617	*36+*10/*36+*10	*36+*10/*36+*10	*36+*10/*36+*10	*10/*10; *10/*37; *10/*47; *10/*54; *10/*56; *10/*72; *10/*87; *10/*94; *10/*95; *10/*100; *10/*101; *10/*132; *37/*37; *37/*47; *37/*54; *37/*56; *37/*72; *37/*87; *37/*94; *37/*95; *37/*100; *37/*101; *37/*132; *47/*47; *47/*54; *47/*56; *47/*72; *47/*87; *47/*94; *47/*95; *47/*100; *47/*101; *47/*132; *54/*54; *54/*56; *54/*72; *54/*87; *54/*94; *54/*95; *54/*100; *54/*101; *54/*132; *56/*56; …	*36+*10/*36+*10	*36+*10/*36+*10	*36+*10/*36+*10	SVs	Tandem
NA18855	*1/*5	*1/*5	*1/*5	*1/*1	*1/*5	*1/*5	*1/*5	SVs	WholeDel
NA18861	*5/*29	*5/*29	*5/*29	*29/*29; *29/*171; *171/*171	*5/*29	*5/*29	*5/*29	SVs	WholeDel
NA18868	*2/*5	*2/*5	*2/*5	*2/*2; *2/*11; *2/*12; *2/*19; *2/*51; *2/*55; *2/*56; *2/*73; *2/*85; *2/*98; *2/*102; *2/*103; *2/*104; *2/*105; *2/*126; *2/*128; *2/*129; *2/*133; *2/*135; *2/*136; *2/*159; *2/*161; *11/*11; *11/*12; *11/*19; *11/*51; *11/*55; *11/*56; *11/*73; *11/*85; *11/*98; *11/*102; *11/*103; *11/*104; *11/*105; *11/*126; *11/*128; *11/*129; *11/*133; *11/*135; *11/*136; *11/*159; *11/*161; *12/*12; *1…	*2/*5	*2/*5	*2/*5	SVs	WholeDel
NA18873	*5/*17	*5/*17	*5/*17	*17/*17	*5/*17	*5/*17	*5/*17	SVs	WholeDel
NA18942	*2/*2	*2/*2	*2/*2	*2/*2; *2/*11; *2/*12; *2/*19; *2/*51; *2/*55; *2/*56; *2/*73; *2/*85; *2/*98; *2/*102; *2/*103; *2/*104; *2/*105; *2/*126; *2/*128; *2/*129; *2/*133; *2/*135; *2/*136; *2/*159; *2/*161; *11/*11; *11/*12; *11/*19; *11/*51; *11/*55; *11/*56; *11/*73; *11/*85; *11/*98; *11/*102; *11/*103; *11/*104; *11/*105; *11/*126; *11/*128; *11/*129; *11/*133; *11/*135; *11/*136; *11/*159; *11/*161; *12/*12; *1…	*2/*2	*2/*2	*2/*2	SNVs	SNVs
NA18945	*1/*5	*1/*5	*1/*5	*1/*1	*1/*5	*1/*5	*1/*5	SVs	WholeDel
NA18952	*2/*2	*2/*2	*2/*2	*2/*2; *2/*11; *2/*12; *2/*19; *2/*51; *2/*55; *2/*56; *2/*73; *2/*85; *2/*98; *2/*102; *2/*103; *2/*104; *2/*105; *2/*126; *2/*128; *2/*129; *2/*133; *2/*135; *2/*136; *2/*159; *2/*161; *11/*11; *11/*12; *11/*19; *11/*51; *11/*55; *11/*56; *11/*73; *11/*85; *11/*98; *11/*102; *11/*103; *11/*104; *11/*105; *11/*126; *11/*128; *11/*129; *11/*133; *11/*135; *11/*136; *11/*159; *11/*161; *12/*12; *1…	*2/*2	*2/*2	*2/*2	SNVs	SNVs
NA18959	*2/*36+*10	*2/*10+*83	*2/*36+*10	*56/*56	*2/*36+*10	*2/*36+*10	*2/*36+*10	SVs	Tandem
NA18966	*1/*2	*1/*2	*1/*2	*1/*2; *1/*11; *1/*12; *1/*19; *1/*51; *1/*55; *1/*56; *1/*73; *1/*85; *1/*98; *1/*102; *1/*103; *1/*104; *1/*105; *1/*126; *1/*128; *1/*129; *1/*133; *1/*135; *1/*136; *1/*159; *1/*161	*1/*2	*1/*2	*1/*2	SNVs	SNVs
NA18973	*2/*21	*1/*21	*1/*21	NA	*1/*21	*1/*21	*1/*21	SNVs	SNVs
NA18980	*2/*36+*10	*2/*36+*10	*2/*36+*10	*56/*56	*2/*10x2	*2/*36+*10	*2/*36+*10	SVs	Tandem
NA18992	*1/*5	*1/*5	*1/*5	*1/*1	*1/*5	*1/*5	*1/*5	SVs	WholeDel
NA19003	*1/*1	*1/*1	*1/*1	*1/*1	*1/*1	*1/*1	*1/*1	SNVs	SNVs
NA19007	*1/*1	*1/*1	*1/*1	*1/*1	*1/*1	*1/*1	*1/*1	SNVs	SNVs
NA19035	*2/*5	*2/*5	*2/*5	*2/*2; *2/*11; *2/*12; *2/*19; *2/*51; *2/*55; *2/*56; *2/*73; *2/*85; *2/*98; *2/*102; *2/*103; *2/*104; *2/*105; *2/*126; *2/*128; *2/*129; *2/*133; *2/*135; *2/*136; *2/*159; *2/*161; *11/*11; *11/*12; *11/*19; *11/*51; *11/*55; *11/*56; *11/*73; *11/*85; *11/*98; *11/*102; *11/*103; *11/*104; *11/*105; *11/*126; *11/*128; *11/*129; *11/*133; *11/*135; *11/*136; *11/*159; *11/*161; *12/*12; *1…	*2/*5	*2/*5	*2/*5	SVs	WholeDel
NA19095	*1/*29	*1/*29	*1/*29	*1/*29; *1/*171	*1/*29	*1/*29	*1/*29	SNVs	SNVs
NA19109	Indeterminate	*2x2/*29	*2x2/*29	*2/*29; *2/*171; *11/*29; *11/*171; *12/*29; *12/*171; *19/*29; *19/*171; *29/*51; *29/*55; *29/*56; *29/*73; *29/*85; *29/*98; *29/*102; *29/*103; *29/*104; *29/*105; *29/*126; *29/*128; *29/*129; *29/*133; *29/*135; *29/*136; *29/*159; *29/*161; *51/*171; *55/*171; *56/*171; *73/*171; *85/*171; *98/*171; *102/*171; *103/*171; *104/*171; *105/*171; *126/*171; *128/*171; *129/*171; *133/*171; *13…	*2x2/*29	*2x2/*29	*2x2/*29	SVs	WholeDup
NA19122	*2/*17	*2/*17+rs61737946+rs61745683	*2/*17	*2/*17; *11/*17; *12/*17; *17/*19; *17/*51; *17/*55; *17/*56; *17/*73; *17/*85; *17/*98; *17/*102; *17/*103; *17/*104; *17/*105; *17/*126; *17/*128; *17/*129; *17/*133; *17/*135; *17/*136; *17/*159; *17/*161	*2/*17	*2/*17	*2/*17	SNVs	SNVs
NA19143	*10/*45	*10/*45	*10/*45	*10/*12; *10/*45; *12/*37; *12/*47; *12/*54; *12/*56; *12/*72; *12/*87; *12/*94; *12/*95; *12/*100; *12/*101; *12/*132; *37/*45; *45/*47; *45/*54; *45/*56; *45/*72; *45/*87; *45/*94; *45/*95; *45/*100; *45/*101; *45/*132	*10/*45	*10/*45	*10/*45	SNVs	SNVs
NA19147	*17/*29	*17+rs61737946+rs61745683/*29	*17/*29	*17/*29; *17/*171	*17/*29	*17/*29	*17/*29	SNVs	SNVs
NA19174	*4/*40	*4/*40	*4/*40	*4/*40	*4/*40	*4/*40	*4/*40	SNVs	SNVs
NA19176	*1/*2	*1/*2	*1/*2	*1/*2; *1/*11; *1/*12; *1/*19; *1/*51; *1/*55; *1/*56; *1/*73; *1/*85; *1/*98; *1/*102; *1/*103; *1/*104; *1/*105; *1/*126; *1/*128; *1/*129; *1/*133; *1/*135; *1/*136; *1/*159; *1/*161	*1/*2	*1/*2	*1/*2	SNVs	SNVs
NA19207	Indeterminate	*2x2/*10	*2x2/*10	*2/*10; *2/*37; *2/*47; *2/*54; *2/*56; *2/*72; *2/*87; *2/*94; *2/*95; *2/*100; *2/*101; *2/*132; *10/*12; *10/*19; *12/*37; *12/*47; *12/*54; *12/*56; *12/*72; *12/*87; *12/*94; *12/*95; *12/*100; *12/*101; *12/*132; *19/*37; *19/*47; *19/*54; *19/*56; *19/*72; *19/*87; *19/*94; *19/*95; *19/*100; *19/*101; *19/*132	*2x2/*10	*2x2/*10	*2x2/*10	SVs	WholeDup
NA19213	*1/*1	*1/*1	*1/*1	*1/*1	*1/*1	*1/*1	*1/*1	SNVs	SNVs
NA19226	Indeterminate	*2/*2x2	*2/*2x2	*2/*2; *2/*11; *2/*12; *2/*19; *2/*51; *2/*55; *2/*56; *2/*73; *2/*85; *2/*98; *2/*102; *2/*103; *2/*104; *2/*105; *2/*126; *2/*128; *2/*129; *2/*133; *2/*135; *2/*136; *2/*159; *2/*161; *11/*11; *11/*12; *11/*19; *11/*51; *11/*55; *11/*56; *11/*73; *11/*85; *11/*98; *11/*102; *11/*103; *11/*104; *11/*105; *11/*126; *11/*128; *11/*129; *11/*133; *11/*135; *11/*136; *11/*159; *11/*161; *12/*12; *1…	*2/*2x2	*2/*2x2	*2/*2x2	SVs	WholeDup
NA19238	*1/*17	*1/*17	*1/*17	*1/*17	*1/*17	*1/*17	*1/*17	SNVs	SNVs
NA19239	*15/*17	*15/*17	*15/*17	*15/*17	*15/*17	*15/*17	*15/*17	SNVs	SNVs
NA19700	*4/*29	*4/*29	*4/*29	*4/*29; *4/*171	*4/*29	*4/*29	*4/*29	SNVs	SNVs
NA19785	*2/*13+*1	*1/*79+*2	*1/*13+*2	*1/*2; *1/*11; *1/*12; *1/*19; *1/*51; *1/*55; *1/*56; *1/*73; *1/*85; *1/*98; *1/*102; *1/*103; *1/*104; *1/*105; *1/*126; *1/*128; *1/*129; *1/*133; *1/*135; *1/*136; *1/*159; *1/*161	*1/*13+*2	*1/*13+*2	*1/*13+*2	SVs	Tandem
NA19789	*1/*1	*1/*1	*1/*1	*1/*1	*1/*1	*1/*1	*1/*1	SNVs	SNVs
NA19819	Indeterminate	*2/*4x2	*2/*4x2	*2/*4; *4/*11; *4/*12; *4/*19; *4/*51; *4/*55; *4/*56; *4/*73; *4/*85; *4/*98; *4/*102; *4/*103; *4/*104; *4/*105; *4/*126; *4/*128; *4/*129; *4/*133; *4/*135; *4/*136; *4/*159; *4/*161	*2/*4x2	*2/*4x2	*2/*4x2	SVs	WholeDup
NA19908	*1/*46	*1/*46	*1/*45/*46;*43	*1/*46	*1/*46	*1/*46	*1/*46	SNVs	SNVs
NA19917	*1/*40	*1/*40	*1/*40	*1/*40	*1/*40	*1/*40	*1/*40	SNVs	SNVs
NA19920	*1x2/*4	*1/*4x2	*1/*4x2	*1/*4	*1/*4x2	*1/*4x2	*1/*4x2	SVs	WholeDup
NA20296	*1/*2	*1/*2	*1/*2	*1/*2; *1/*12; *1/*19	*1/*2	*1/*2	*1/*2	SNVs	SNVs
NA20509	*4/*35	*4/*35	*4/*35	*4/*35; *4/*172	*4/*35	*4/*35	*4/*35	SNVs	SNVs

[truncated: 2 more sheets: Table S10, Table S11]
